# Supplementary material for: Combining multi-omics analysis methods to identify biomarkers for mitophagy involved in immune checkpoint inhibitors-related myocarditis
Source: Front Immunol. 2026 Apr 21;17:1691848. doi: 10.3389/fimmu.2026.1691848 (PMC13139098; doi:10.3389/fimmu.2026.1691848)
Supplement: Supplementary file 1 [file DataSheet1.zip]

Archive with 3 entries (3 files):
- Table S1 (1567 murine genes).xlsx
- Table S2 (GO).xlsx
- Table S3 (KEGG).xlsx
