# Supplementary material for: Combining multi-omics analysis methods to identify biomarkers for mitophagy involved in immune checkpoint inhibitors-related myocarditis
Source: Front Immunol. 2026 Apr 21;17:1691848. doi: 10.3389/fimmu.2026.1691848 (PMC13139098; doi:10.3389/fimmu.2026.1691848)
Supplement: Supplementary file 1 [file DataSheet1.zip › Table S1 (1567 murine genes).xlsx]

## Sheet: mitophagy_gene_mouse
murine genes
Pink1
Map1lc3b
Vdac1
Fundc1
Mfn2
Sqstm1
Map1lc3a
Ulk1
Phb2
Ubc
Atg13
Tomm20
Ambra1
Pgam5
Vps13c
Dnm1l
Atg5
Mfn1
Uba52
Clec16a
Usp30
Bnip3l
Atg7
Ubb
Tomm40
Rps27a
Fbxo7
Optn
Huwe1
Csnk2a2
Slc25a4
Tomm7
Csnk2a1
Usp35
Slc25a5
Tomm22
Atg4b
Bnip3
Rnf41
Abce1
Tigar
Becn1
Gabarapl2
Vps13d
Atg4d
Fis1
Usp15
Lrba
Rhot1
Csnk2b
Cers1
Fkbp8
Chuk
Atg12
Trim27
Gabarap
Arfip2
Vdac2
Atg4a
Opa1
Tbk1
Atg9a
Spata33
Cnot4
Mul1
Cisd1
Pelo
Mtx1
Tomm5
Snca
Vcp
Prkaa1
Src
Mterf3
Tomm6
Lrrk2
Atad3a
Hif1a
Atg4c
Bcl2l13
Sirt1
Ptrh2
Samm50
Hdac6
Ube2l3
Parl
Map2k1
Map2k2
Wdr26
Mon1a
Mdh1
Tspo
Fbxw7
Usp8
Hspa8
Immt
Vdac3
Stk4
Bcl2l1
Nbr1
Lrpprc
Nlrp3
Htra2
Ogt
Mapk14
Mff
Tufm
Fancc
Gsk3a
Bcas3
Atg14
Htt
Tdrkh
Hk2
Pdk1
Trap1
Chchd3
Atp1b1
Canx
Nod2
Usp36
Pi4kb
Wipi1
Sesn2
Mtx2
Bag5
Hsp90aa1
Pten
Ubxn6
Mtor
Spata18
Srebf1
Srebf2
Hsp90ab1
Gabarapl1
Pip4k2c
Nipsnap1
Mrps2
Sirt3
Abcd3
Pex13
Mapk1
Cdc37
Fbxl4
Pi4k2a
Stom
Tbc1d5
Hspd1
Ube2d3
Bcl2
Uqcrc2
Tbc1d15
Eef1a1
Rpl12
Rps3
Mtpap
Mief1
Uqcrc1
Wipi2
Atp6v1a
Vps35
Rpl18
Ldha
Fasn
Ywhaz
Plscr1
Gls
Paics
Rps5
Stt3b
Snx2
Gdi2
Aldh2
Cttn
Nfe2l2
Ube2n
Stub1
Mavs
Atg16l1
Lman1
Sdha
Hspa9
Tsg101
Foxo3
Nipsnap2
Akt1
Eif2b1
Stoml2
Amfr
Eif2s1
Pfkp
Fxr2
Nup93
Acin1
Crnkl1
Bag6
Rb1cc1
Idh2
Tfrc
Tardbp
Rnf31
Hspb1
Chaf1b
Parp1
Uba1
Sucla2
Mrpl37
Timm44
Tsc2
Atm
Hk1
Ndufv1
Hspa4
Vapa
Ubxn1
Clint1
Srsf4
Mon2
Mapk9
Map2k7
Prpf8
Lonp1
Ociad1
Siah3
Armcx3
Retreg1
Vim
Dsp
Mif
Steap3
Fads2
Slc25a24
Tom1
Naa10
Naa16
Prkcd
Hspa1a
Hnrnpm
Anxa5
Map2k3
Naxe
Emc1
Sec22b
Scamp3
Prkaa2
Ctsk
Fzd5
App
Actb
Pkm
Tubb4b
Tubb6
Hnrnpu
Hnrnph1
Tuba1c
Pdia6
Gpd2
Hspa1l
Rmdn3
Bloc1s1
Hilpda
Gapdh
Impdh2
Myh9
Hsp90b1
Fus
Pfas
Rpl7
Arih1
Nploc4
Rab1b
Cct3
Timm23
Ywhae
Rpl11
Mcm7
Shmt2
Cfl1
Sptbn1
Nup155
Plec
Trim25
Rpl21
Hnrnpd
Rps15a
Abcb10
Rplp0
Cct4
Rpl8
Rps2
Rps18
Rock2
Eif2ak2
Glud1
Prkdc
Eef2
Tubb4a
Traf6
Umps
Ganab
Ywhah
Eif4a1
Eif4a3
Pycr1
Ruvbl1
Dars2
Idh3a
Ran
Cct7
Eif3f
Gmppa
Ncapd2
Rpl4
Cse1l
Rps9
Rpl9
Cand1
Dap3
Eef1g
Rfc3
Sf3a1
Mtch2
Actr1a
Esyt1
Nfkb1
Phgdh
Jup
Tubg1
Eno1
Xpo1
Tmpo
Cnp
Ctnnd1
Bckdk
Eif4a2
Rpl15
Sec23a
Ddx39b
Pigk
Smarcad1
Aaas
Hs2st1
Npepps
Rpl28
Faf2
Preb
Zc3hav1
Ccdc47
Coro1c
Esyt2
Wdr41
Mapk8
Cat
Tmem43
Uchl1
Map3k7
Pcna
Aldoa
Ahcy
Oat
Fen1
Nampt
Aldh18a1
Fdps
Pgm1
Prkci
Acly
Acsl4
Coasy
Ilk
Tubb2b
Gdi1
Ugdh
Acsf3
Erlin2
Idh3b
Lap3
Actr2
Epb41l3
Trip13
Gfpt2
Ilf2
Mri1
Rpl18a
Sec24a
Sf3a2
Mrps30
Utp18
Mcl1
Blmh
Arih2
Ppp3ca
Gnas
Ptpn1
Stim1
Pgk1
Got2
Gphn
Pdha1
Lbr
Sgpl1
Aldh3a2
Ckb
Atp6ap1
Coro1a
Fig4
Fbxw11
Slc33a1
Gbf1
Pigt
Rragc
Uvrag
Vps45
Acbd3
Snx1
U2af2
Dctn4
Kdelr1
Osbpl9
Cdk5rap3
Osbpl11
Tbc1d22a
Seh1l
Snx30
Nr4a1
Rrm1
Atp6v0d1
Zfyve16
Bet1
Ndufa10
Fam20b
Tfeb
Tmem11
Mapk15
Hdhd5
Atg2b
Slc25a13
Mst1
Chdh
Sec61a1
Agk
Tgfb1
Rhoa
Tug1
Aifm1
Aco2
Pik3c3
Ripk1
Tfe3
Atp6v1g1
Mylk
Myh11
Prkd2
Smurf1
Map1a
Lmcd1
Anxa1
Pmpcb
Apeh
Rhot2
Acad11
Park7
C1qbp
Psma7
Psmb5
Nme4
Stard7
Tchp
Hnrnpa2b1
Pmpca
Cav1
Aldh7a1
Rad23b
Shc1
Zbtb17
Ckap4
Stx17
Cdkn2a
Nme1
Idh3g
Ube2g2
Usp33
Rnf121
Plod2
Nadsyn1
Rfwd3
Anxa2
Birc2
Dsg2
Irf3
Traf2
Vapb
Clpb
Sptbn2
Vps29
Lmo7
Tax1bp1
Creb1
Dhfr
Mapk3
Ppib
Prdx1
Hnrnpdl
Psmb2
Usp14
Acaa2
Ndufaf4
Rab10
Dnajc3
Ears2
Dpysl5
Edc3
L2hgdh
Ppm1g
Edc4
Mrps34
Polr2h
Ubap2l
Mon1b
Epha2
Itch
Slc12a6
Eps15
Slc12a4
Akap1
Ano6
Sar1a
Chmp2a
Lpcat3
Arl6ip5
Vwa8
Tbc1d17
Khnyn
Ppargc1a
Capn1
Sptan1
Keap1
Vcam1
Adh5
Apbb1
B3gat3
Disc1
Rps26
Rptor
Fbl
Faf1
Cdc34
Glt8d1
Lyar
Sec61b
Cyp20a1
Pno1
Chmp5
Fads3
Sec62
Senp3
Srprb
Aup1
Snap47
Vps26b
Hpf1
Tcp1
Sar1b
Reep5
Ykt6
Atg2a
Snx3
Spg21
Sh3glb1
Emc4
Cd55
Abat
Emd
Ndufs7
Pgam1
Rtn4
Blvra
Dpm1
Ndufa9
Rap1b
Rpl35a
Mrps16
Dcxr
Vps37a
Mrpl44
Nup205
Rpl13a
Plekha1
Trappc12
Dhx29
Pip4k2b
Arpc4
Nme6
Rpl38
Shpk
Dera
Magohb
Rps27l
Arl8b
Mrpl4
Ankrd13a
Cfap20
Lrrc59
Wdr6
Armcx2
Psmg3
Tnfaip8l1
Prkaca
Smad2
Slc12a2
Gfap
Glul
Atp7b
Sirt2
Pck2
Pik3r4
Wwox
Bcat2
Itpr2
Madd
Prkd3
Soat1
Tuba8
Calu
Ndufs1
Sec63
Aars2
Diaph2
Gopc
Ppfibp1
Rtn3
Trip11
Vamp7
Cisd2
Ralgapa1
Vps41
Fyco1
Sec24b
Tor1aip1
Vps26a
Mboat7
Zdhhc13
Cog6
Ube2z
Rraga
Vipas39
Akap11
Golga4
Golga5
Golgb1
Megf8
Snx17
Actr10
Fnip2
Gcc1
Hs1bp3
Sec16a
Washc4
Cluh
Def8
Ndc1
Rabgap1
Snx4
Lrch4
St7
Exd2
Fkbp15
Flot2
Dhx38
Scrn1
Tnf
Nfkb2
Cpt1a
Hmgb1
Apaf1
Slc3a2
Arf4
Arpc2
Cyb5r1
Psmd8
Eif3c
Tmx3
Ddx54
Tor1aip2
Spcs2
Tex10
Nkap
Myo6
Dbn1
Cct2
Grn
Igf2r
Pak2
Bcs1l
Ewsr1
Taldo1
Tab1
Sae1
Pitrm1
Pum2
Rcn1
Thop1
Vps16
Nepro
Cwc22
Fastkd5
Hdgf
Nefm
Por
Dgke
Polr3a
Kif1a
U2af1
Vac14
Yme1l1
Cdkal1
Actl6a
Pigs
Sun1
Syne2
Gorasp2
Osbpl8
Mios
Dhx57
Nrf1
Rcan1
Sdcbp
Myo1b
Prdx6
Trnt1
Zfyve1
Hdac3
Scfd1
Rab11fip5
Stx12
Kras
Wdr46
Hras
Pnp
Pin1
Fmr1
Iba57
Lancl1
Lmna
Xrcc6
Slc25a3
Glb1
Slc25a12
Bax
Igf1
Igfbp3
Ube2d1
Trim5
Hspa5
Ddx5
Hnrnpk
Rps6
Matr3
Ddx17
Rps16
Hnrnpa3
Xiap
Pdk2
Senp6
Calr
Acaca
Irak1
Ddx3x
Hnrnpa1
Rpl5
Lmnb1
Mcm4
Ranbp2
Afg3l2
Psmd4
Dhx9
Mccc2
Mcm6
Ndufs2
Sfpq
Snrnp200
Pabpc1
Psmc1
Psmd3
Dis3
Hnrnpc
Iars2
Psmd1
Rpn1
Rps14
Hnrnpr
Acsl3
Dnajc7
Igf2bp1
Ptcd3
Rpl13
Rpl22
Arcn1
Rps8
Syncrip
Hnrnpf
Wrnip1
Ufl1
Rdh13
Osbpl5
Lig3
Gak
Mcu
Dnaja3
Eral1
Mrps7
Stk38
Igkc
Cad
Ppp2r1a
Actn4
Hsd17b10
Mcm2
Mthfd1
Rpsa
Slc25a1
Dync1h1
Mcm5
Ncl
Rbbp4
Bag3
Cltc
Psmd2
Rack1
Rpl10
Ruvbl2
Igf2bp3
Rps20
Dnaja1
Psmd6
Rpl7a
Abcf2
Bag2
Hdlbp
Hnrnph2
Psmc6
Psmd11
Psmd13
Rpl6
Rbm14
Rpl14
Rpl17
Wdr77
Rps25
Wdr18
Rbm39
Ikbkg
Bak1
Sco2
Hccs
Ube2e3
Atp2a2
Dnm2
P4hb
Galk1
Smc1a
Ywhag
Asns
Camk2d
Flnb
Hadha
Psat1
Sptlc2
Atic
Cdc73
Flnc
Gcdh
Hadhb
Mcm3
Pold1
Sptlc1
Alg1
Chd4
Fkbp4
Fxr1
Hyou1
Igf2bp2
Nono
Nsf
Prmt5
Sars2
Sf3b1
Vtn
Acadsb
Agps
Cct5
Copb2
Eif3a
Etfb
Gart
Iqgap1
Nup214
Ppp2r2a
Trim28
Cul4a
Cul4b
Ddx6
Dpp9
Farsb
Gnb2
Khdrbs1
Lmnb2
Psmc5
Srsf1
Ssb
Stip1
Dync1i2
Eftud2
Elavl1
Gmps
Ldhb
Pa2g4
Pdcd6ip
Polr2b
Rbmx
Sf3b2
Smarca5
Stk26
Tln1
Tnpo1
Ahsa1
Copb1
Maged2
Mov10
Prpf6
Rbbp7
Slc25a22
Srp72
Ybx1
Actr3
Ddx23
Eif5b
Hat1
Pabpc4
Pold2
Rnpep
Rpl19
Rpn2
Ciao1
Gspt1
Nup88
Pank4
Rpl27a
Snd1
Strap
Ufsp2
Atp6v1h
Copz1
Dcaf8
Ddx21
Dhx15
Hnrnpl
Ilf3
Kpna6
Nop2
Orc5
Ppm1f
Rpl29
Sfxn1
Srp68
Srrm2
St13
Strn4
Mrps27
Mta2
Ncln
Ddx47
Eif3b
Eif3l
Ilvbl
Prpf19
Rab21
Rpl24
Slc25a25
Adpgk
Cct8
Dhrs7b
Prpsap1
Trafd1
Gtf3c4
Fubp3
Hspa4l
Pgs1
Ppp2r2d
Rbm25
Sacm1l
Ric8a
U2surp
Ddx19a
Eppk1
Hsdl2
Zc3h15
Mcmbp
Flt3
Cyc1
Lgals1
Bbc3
Mrpl3
Prcc
Mtfp1
Hgh1
Rps6ka3
Prkacb
Eif4g1
Prmt1
Pafah1b1
Tubb2a
Cdc20
Rfc1
Actc1
Kpnb1
Psmc3
Shmt1
Tuba1b
Hgs
Nop56
Prpf31
Psmd14
Samhd1
Psmc4
Psmd12
Gnl3
Lgals3bp
Puf60
Rpl10a
Rps12
Smarcd1
Tecr
Farsa
Pcbp2
Rab35
Dnaja2
Pcbp1
Rps11
Ctnnbl1
Nat10
Mybbp1a
Nop58
Hnrnpab
Pde12
Brix1
Gnl2
Xrn1
Abcf3
Bag4
Wfs1
Wdr45
Bst2
Gosr1
Chek2
Ptpn11
Stat3
Dnmt1
Ep300
Hdac2
Idh1
Smad3
Prkar1a
Rela
Cbl
Gstp1
Hdac1
Rps6ka1
Cdk8
Gys1
Pms2
Stxbp1
Cul3
Pfkm
Top1
Tuba1a
Usp9x
Acat1
Actn1
Adsl
Aldh5a1
Ass1
Capn2
Cdk1
Dld
F13a1
Kif11
Pdp1
Plcg1
Prps1
Rpa1
Slc16a1
Slc2a3
Sord
Tpt1
Aprt
Arhgef2
Csk
Ctbp1
Dkc1
Dlst
Fech
Gfpt1
Gna11
Gnai2
Kdm3b
Map4k4
Mapkapk2
Nedd4l
Pgd
Serpinh1
Ywhab
Acadvl
Acox1
Arhgef1
Atp6v1b2
Cs
Ddb2
Dpysl2
Kif5b
Ndrg1
Nt5c2
Nup98
Pygl
Skp2
Tbl1xr1
Tpp1
Yes1
Abcb7
Ahsg
Ap3b1
Bsg
Bub3
Ddb1
Ddost
Ddx1
Ephx1
Fdxr
Gclc
Got1
Grhpr
Hmbs
Kpna2
Lars2
Lta4h
Myo9b
Nae1
Nfs1
Ocrl
P4ha2
Picalm
Pkn1
Polr1c
Srpk1
Xrcc5
Acad9
Ago2
Aimp2
Ap2m1
Carm1
Cbr1
Cul2
Eed
Fscn1
Gfm1
Kmt2c
Mat2a
Nars2
Nsdhl
Nsun2
Oxct1
Pdia3
Pdk3
Pfkl
Pkn2
Polr3b
Ppox
Ppp5c
Prkar2a
Ptges3
Pus1
Sms
Stt3a
Tbc1d4
Tjp2
Tlk2
Trim21
Yars2
Add3
Ahcyl1
Ap1b1
Arhgap1
Atxn10
Bckdha
Clic1
Copa
Coq6
Cul5
Dtymk
Eif2b5
Elac2
Flii
Flot1
Gna13
Hars2
Ivd
P4ha1
Papss2
Plaa
Pofut1
Ppat
Prep
Prkag1
Prpf3
Pygb
Rfc2
Rps17
Sec24c
Sec31a
Selenbp1
Tfg
Tpp2
Uba2
Ugp2
Xrn2
Abhd12
Aldh1b1
Aldh9a1
Anln
Ap3d1
Cars2
Clp1
Cndp2
Crtap
Dek
Dhx30
Eif2b3
Far1
Gatad2b
Gmds
Hsph1
Kif3a
Naa15
Ola1
Palld
Papss1
Pgm3
Prim1
Prpf4
Ptbp1
Rangap1
Recql
Rps23
Sec23b
Tars2
Tsen2
Upf1
Cdc27
Ctbp2
Drg2
Hbs1l
Kif3b
Magt1
Rad9a
Rpl3
Slc25a10
Srsf6
Tbce
Cap1
Capzb
Dock7
Dpp3
Drg1
Ehd1
Etf1
Exoc4
Gtpbp1
Hmgcs1
Llgl1
Metap1
Nckap1
Nup85
Nxn
Osbp
Oxsr1
Phf6
Ppp2r5c
Prdx4
Prmt3
Rbbp5
Scrib
Smarcd2
Snrnp70
Tbc1d24
Tra2b
Abcf1
Ap1g1
Copg1
Eif3e
Eif3g
Eif3i
Elp3
Exosc10
Fbxo3
Ipo5
Jmjd6
Kpna4
Oas3
Pdlim5
Pes1
Pola2
Rpl34
Scyl1
Smu1
Sntb2
Snx9
Ssrp1
Thoc2
Trmt1
Trmu
Tsr1
Ubr4
Wdr1
Ap1m1
Ap2a1
Ap3m1
Babam2
Bysl
Cdc5l
Clptm1l
Cpsf6
Csde1
Dazap1
Dnpep
Dtl
Eif2s2
Eif4g2
Fermt2
Fntb
Hsd17b12
Ldb1
Maea
Mbnl2
Mms19
Nup54
Paf1
Ppp1r7
Prim2
Rps4x
Sf1
Snx27
Srrt
Swap70
Tbl2
Tes
Trip6
Upf2
Wdr12
Ythdc1
Cmas
Cpne1
Crlf3
Cstf1
Cstf3
Ddx52
Ddx56
Eps8l2
Gps1
Lonp2
Luc7l2
Mtmr9
Nap1l1
Pgm2
Plrg1
Ppil4
Rnh1
Rpl36
Rsl1d1
Rtcb
Thumpd1
Trmt10c
Tubgcp3
Wdhd1
Ythdc2
Acot9
Anapc7
Ankfy1
Bzw1
Ccar1
Cpne3
Dbr1
Ddx18
Dync1li1
G3bp2
Gapvd1
Gnl1
Gtf3c1
Hnrnpul1
Hspa13
Mrps9
Nadk2
Narf
Nle1
Nmd3
Ppfia1
Ppme1
Rbm12
Rbm22
Rfc5
Trim26
Trmt5
Uba3
Uckl1
Akap8l
Aldh16a1
Apmap
Bzw2
Capn11
Ddx46
Ddx49
Dpysl3
Ehd4
Eif3d
Ftsj3
Grwd1
Gtf3c5
Hp1bp3
Lrrc40
Mkrn2
Nkrf
Rcc2
Rpl32
Rtf1
Suds3
Thumpd3
Usp39
Cpsf2
Fam120a
Luc7l3
Nt5dc2
Nudt19
Pard6b
Snrnp40
Snx6
Taf5
Tmem33
Ttll12
Aamp
Ddi2
Fam98b
Gpsm1
Hacd3
Kyat3
Mrps5
Nudcd1
Pcyox1
Ppwd1
Pspc1
Pwp1
Stam2
Tbrg4
Uap1l1
Bccip
Cnn3
Coro1b
Coro7
Ddx27
Eipr1
Epb41l5
Fbxl18
Nelfb
Patl1
Tm9sf3
Ublcp1
Usp47
Wdfy1
Wdr70
Armt1
Haus4
Lancl2
Lrch2
Ttc38
Eml2
Fbxo22
Ghdc
Mettl17
Prpf38b
Fam98a
Pm20d2
Rcc1l
Zc3h18
Lrrc47
Nr1d1
Racgap1
Msrb2
Lypla1
Gpcpd1
Bex2
Actg1
Adam17
Nbn
Muc1
A2m
Cd81
Clpp
Lamp2
Sphk2
Cdipt
Cox15
Vps13a
Chchd10
Il25
Nexn
Tmem165
A1bg
Mlf2
Specc1
Gadd45gip1
Dusp1
Ube2a
Ube2j2
Tgm2
Dram1
Atg16l2
Soga1
Atg10
Ei24
Atg9b
Atg101
Epg5
Atg3
Dram2
Rubcn
Cln3
Tmem74
Tm9sf1
Rgs19
Rubcnl
Vmp1
Arsa
Dap
Lamp1
Eva1a
Ulk2
Rab24
Pim2
Arsb
Npc1
Ctsb
Htr2b
Psen1
Retreg3
Retreg2
Ctsd
Wdfy3
Cdkn2d
Cdkn1b
Atp13a2
Il10
Rab7
Letm1
Samd9l
Ttc36
Sgsh
Park2
Tmem173
Taz
