# Supplementary material for: Combining multi-omics analysis methods to identify biomarkers for mitophagy involved in immune checkpoint inhibitors-related myocarditis
Source: Front Immunol. 2026 Apr 21;17:1691848. doi: 10.3389/fimmu.2026.1691848 (PMC13139098; doi:10.3389/fimmu.2026.1691848)
Supplement: Supplementary file 1 [file DataSheet1.zip › Table S2 (GO).xlsx]

## Sheet: 3_Suppl_GO_results
ONTOLOGY	ID	Description	GeneRatio	BgRatio	pvalue	p.adjust	qvalue	geneID	Count
GO:0042274	BP	GO:0042274	ribosomal small subunit biogenesis	15/602	25/23972	2.17e-18	5.36e-15	3.96e-15	Rps21/Rps6/Rps8/Rps19/Rps16/Rps17/Rps15/Rps24/Rps25/Rpsa/Npm1/Rps7/Rps2/Rps28/Rps14	15
GO:0042254	BP	GO:0042254	ribosome biogenesis	27/602	155/23972	2e-15	2.46e-12	1.82e-12	Rpl7/Nop10/Rps21/Rps6/Rps8/Rpl11/Rpl5/Rplp0/Rps19/Fbl/Rps16/Rps17/Rps15/Rps24/Rps25/Rpsa/Rpl14/Npm1/Rpl26/Nsa2/Rps7/Rpl35a/Rpl24/Rps2/Rps28/Rps18/Rps14	27
GO:0046649	BP	GO:0046649	lymphocyte activation	42/602	440/23972	1.44e-13	1.18e-10	8.72e-11	Cd48/B2m/Hprt/Il2rg/Cd2/Il11ra1/Rps6/Lck/Ddost/Rpl22/Axl/Lat/Coro1a/Mif/Itgb2/Prdx2/Pnp/Lcp1/Thy1/Cd3d/Cd3e/Bcl2a1d/Impdh2/Gadd45g/Id2/Il2rb/Lgals1/Tigit/Samsn1/Ndfip1/Anxa1/Lag3/Cdkn1a/Cd8a/H2-DMa/Ccl2/Ctla4/Ccl5/Cd74/H2-Ab1/H2-Aa/H2-Eb1	42
GO:0006954	BP	GO:0006954	inflammatory response	38/602	373/23972	2.86e-13	1.77e-10	1.3e-10	Serping1/Lbp/Ptgis/Psmb4/Ecm1/Park7/Cxcl1/Axl/Lat/Nupr1/Mif/Itgb2/Gpx4/Hmox1/Prdx2/Cyba/Acp5/Gpx1/Serpinf1/Ywhaz/Ndfip1/Gstp1/Anxa1/C3/Ccl2/Ccl7/Ccl4/Ly86/Ccl3/Cxcl10/Alox5ap/Ccl5/Fcgr3/Cd14/Ccl12/Fcer1g/Cxcl2/H2-Eb1	38
GO:0006979	BP	GO:0006979	response to oxidative stress	27/602	192/23972	4.42e-13	2.18e-10	1.61e-10	Prdx6/Cst3/Romo1/Gpx7/Prdx1/Lck/Park7/Sod3/Cycs/Mgst1/Axl/Gpx4/Hmox1/Prdx2/Mmp2/Psmb5/Gpx1/Gpx3/Cygb/Gpx8/Fbln5/Ndufa6/Ndufb4/Gstp1/Prdx5/Anxa1/Ucp2	27
GO:0006364	BP	GO:0006364	rRNA processing	20/602	103/23972	1.08e-12	3.84e-10	2.83e-10	Rpl7/Nop10/Rps21/Rps6/Rps8/Rpl11/Rpl5/Rps19/Fbl/Rps16/Rps17/Rps15/Rps24/Rpsa/Rpl14/Rpl26/Nsa2/Rps7/Rpl35a/Rps28	20
GO:0042110	BP	GO:0042110	T cell activation	33/602	298/23972	1.09e-12	3.84e-10	2.83e-10	Cd48/B2m/Il2rg/Cd2/Rps6/Lck/Ddost/Rpl22/Lat/Coro1a/Itgb2/Prdx2/Pnp/Lcp1/Thy1/Cd3d/Cd3e/Bcl2a1d/Gadd45g/Lgals1/Tigit/Ndfip1/Anxa1/Lag3/Cd8a/H2-DMa/Ccl2/Ctla4/Ccl5/Cd74/H2-Ab1/H2-Aa/H2-Eb1	33
GO:0009152	BP	GO:0009152	purine ribonucleotide biosynthetic process	17/602	72/23972	1.89e-12	5.83e-10	4.31e-10	Atp5c1/Atp5g3/Atp5e/Hprt/Atp5f1/Paics/Atp5j2/Aldoa/Atp5d/Atp5b/Pnp/Atp5l/Pkm/Impdh2/Nme2/Atp5h/Atp5a1	17
GO:0016072	BP	GO:0016072	rRNA metabolic process	20/602	107/23972	2.28e-12	6.24e-10	4.61e-10	Rpl7/Nop10/Rps21/Rps6/Rps8/Rpl11/Rpl5/Rps19/Fbl/Rps16/Rps17/Rps15/Rps24/Rpsa/Rpl14/Rpl26/Nsa2/Rps7/Rpl35a/Rps28	20
GO:0022613	BP	GO:0022613	ribonucleoprotein complex biogenesis	27/602	207/23972	2.74e-12	6.76e-10	5e-10	Rpl7/Nop10/Rps21/Rps6/Rps8/Rpl11/Rpl5/Rplp0/Rps19/Fbl/Rps16/Rps17/Rps15/Rps24/Rps25/Rpsa/Rpl14/Npm1/Rpl26/Nsa2/Rps7/Rpl35a/Rpl24/Rps2/Rps28/Rps18/Rps14	27
GO:0072593	BP	GO:0072593	reactive oxygen species metabolic process	20/602	112/23972	5.53e-12	1.24e-09	9.16e-10	Prdx6/Romo1/Prdx4/Prdx1/Atpif1/Park7/Sod3/Cycs/Gpx4/Ndufa13/Prdx2/Cyba/Acp5/Gpx1/Gpx3/Fbln5/Tspo/Gstp1/Prdx5/Cdkn1a	20
GO:0000302	BP	GO:0000302	response to reactive oxygen species	18/602	91/23972	1.06e-11	2.17e-09	1.6e-09	Prdx6/Romo1/Prdx1/Lck/Park7/Sod3/Axl/Gpx4/Hmox1/Prdx2/Mmp2/Gpx1/Gpx3/Fbln5/Gstp1/Prdx5/Anxa1/Ucp2	18
GO:0009260	BP	GO:0009260	ribonucleotide biosynthetic process	17/602	81/23972	1.45e-11	2.52e-09	1.87e-09	Atp5c1/Atp5g3/Atp5e/Hprt/Atp5f1/Paics/Atp5j2/Aldoa/Atp5d/Atp5b/Pnp/Atp5l/Pkm/Impdh2/Nme2/Atp5h/Atp5a1	17
GO:0052547	BP	GO:0052547	regulation of peptidase activity	33/602	328/23972	1.52e-11	2.52e-09	1.87e-09	Serpine2/Serping1/Cst3/Cst7/Timp1/Bcap31/Ecm1/Lck/Pebp1/Fis1/Pcolce/Cycs/Gpi1/Serpinh1/Rps3/Cstb/Dpep1/Rps27l/Bcl2a1d/Ctsh/Pcolce2/Rhoa/Gpx1/Serpinf1/Timp2/Serpinb6a/Serpina3n/Dap/Myc/Nr4a1/Pi16/Prdx5/C3	33
GO:0015985	BP	GO:0015985	energy coupled proton transport, down electrochemical gradient	9/602	15/23972	1.64e-11	2.52e-09	1.87e-09	Atp5c1/Atp5g3/Atp5e/Atp5f1/Atp5d/Atp5b/Atp5l/Atp5h/Atp5a1	9
GO:0015986	BP	GO:0015986	proton motive force-driven ATP synthesis	9/602	15/23972	1.64e-11	2.52e-09	1.87e-09	Atp5c1/Atp5g3/Atp5e/Atp5f1/Atp5d/Atp5b/Atp5l/Atp5h/Atp5a1	9
GO:0009206	BP	GO:0009206	purine ribonucleoside triphosphate biosynthetic process	14/602	53/23972	3.33e-11	4.83e-09	3.57e-09	Atp5c1/Atp5g3/Atp5e/Atp5f1/Atp5j2/Aldoa/Atp5d/Atp5b/Pnp/Atp5l/Pkm/Nme2/Atp5h/Atp5a1	14
GO:0002252	BP	GO:0002252	immune effector process	34/602	360/23972	4.25e-11	5.71e-09	4.22e-09	Serping1/B2m/Lbp/Rps6/Prdx1/C1ra/Cd37/Lat/Ifitm3/Mif/Hmox1/Prdx2/Pnp/Lcp1/Ctsh/Gadd45g/Ywhaz/Lgals1/Ndfip1/Lag3/Cd8a/C3/Ifitm2/H2-DMa/Ccl2/Ccl3/Cxcl10/Ccl5/Fcgr3/Tyrobp/Fcer1g/Cd74/H2-Ab1/H2-Eb1	34
GO:0009145	BP	GO:0009145	purine nucleoside triphosphate biosynthetic process	14/602	54/23972	4.4e-11	5.71e-09	4.22e-09	Atp5c1/Atp5g3/Atp5e/Atp5f1/Atp5j2/Aldoa/Atp5d/Atp5b/Pnp/Atp5l/Pkm/Nme2/Atp5h/Atp5a1	14
GO:0009201	BP	GO:0009201	ribonucleoside triphosphate biosynthetic process	14/602	55/23972	5.76e-11	7.11e-09	5.25e-09	Atp5c1/Atp5g3/Atp5e/Atp5f1/Atp5j2/Aldoa/Atp5d/Atp5b/Pnp/Atp5l/Pkm/Nme2/Atp5h/Atp5a1	14
GO:0009142	BP	GO:0009142	nucleoside triphosphate biosynthetic process	14/602	58/23972	1.25e-10	1.47e-08	1.09e-08	Atp5c1/Atp5g3/Atp5e/Atp5f1/Atp5j2/Aldoa/Atp5d/Atp5b/Pnp/Atp5l/Pkm/Nme2/Atp5h/Atp5a1	14
GO:0060326	BP	GO:0060326	cell chemotaxis	20/602	133/23972	1.42e-10	1.59e-08	1.18e-08	Lbp/Cxcl1/Rarres2/Coro1a/Itgb2/Hmgb2/Nr4a1/Ccl2/Ccl7/Ccl4/Ccl3/Cxcl10/Ccl5/Fcgr3/Ccl12/Ccl6/Pf4/Fcer1g/Cd74/Cxcl2	20
GO:0002684	BP	GO:0002684	positive regulation of immune system process	36/602	430/23972	3.35e-10	3.52e-08	2.6e-08	Cd247/Serping1/B2m/Lbp/Il2rg/Lck/Rarres2/C1ra/Axl/Cd37/Coro1a/Mif/Ube2n/Hmox1/Pnp/Thy1/Cd3e/Bcl2a1d/Lgals1/Lag3/Skap1/Cdkn1a/C3/H2-DMa/Ccl2/Ctla4/Ccl7/Ccl4/Ccl3/Cxcl10/Ccl5/Fcgr3/Fcer1g/Cd74/H2-Ab1/H2-Aa	36
GO:0019884	BP	GO:0019884	antigen processing and presentation of exogenous antigen	10/602	26/23972	3.43e-10	3.52e-08	2.6e-08	B2m/Psme2/H2-DMa/H2-DMb1/Fcgr3/Fcer1g/Cd74/H2-Ab1/H2-Aa/H2-Eb1	10
GO:0042273	BP	GO:0042273	ribosomal large subunit biogenesis	8/602	14/23972	3.97e-10	3.92e-08	2.89e-08	Rpl7/Rpl11/Rpl5/Rpl14/Npm1/Rpl26/Rpl35a/Rpl24	8
GO:0006754	BP	GO:0006754	ATP biosynthetic process	12/602	44/23972	5.72e-10	5.42e-08	4.01e-08	Atp5c1/Atp5g3/Atp5e/Atp5f1/Atp5j2/Aldoa/Atp5d/Atp5b/Atp5l/Pkm/Atp5h/Atp5a1	12
GO:0034614	BP	GO:0034614	cellular response to reactive oxygen species	13/602	54/23972	5.99e-10	5.47e-08	4.04e-08	Prdx6/Romo1/Prdx1/Park7/Sod3/Axl/Gpx4/Prdx2/Gpx1/Gpx3/Fbln5/Prdx5/Anxa1	13
GO:0002521	BP	GO:0002521	leukocyte differentiation	31/602	338/23972	6.39e-10	5.63e-08	4.16e-08	B2m/Il2rg/Il11ra1/Rps6/Lck/Rpl22/Axl/Prdx2/Junb/Pnp/Cd3d/Cd3e/Bcl2a1d/Rbp1/Nme2/Gadd45g/Id2/Myc/Lgals1/Ndfip1/Anxa1/Cd8a/H2-DMa/Ctla4/Ccl3/Ccl5/Pf4/Cd74/H2-Ab1/H2-Aa/C1qc	31
GO:0002478	BP	GO:0002478	antigen processing and presentation of exogenous peptide antigen	9/602	21/23972	8.41e-10	7.14e-08	5.28e-08	B2m/H2-DMa/H2-DMb1/Fcgr3/Fcer1g/Cd74/H2-Ab1/H2-Aa/H2-Eb1	9
GO:0006414	BP	GO:0006414	translational elongation	15/602	80/23972	1.23e-09	9.52e-08	7.03e-08	Eef1b2/Srp14/Rps21/Rps8/Rplp0/Rps5/Rps17/Rplp2/Eef2/Rps24/Rplp1/Eef1a1/Eif5a/Eef1d/Eef1g	15
GO:0042542	BP	GO:0042542	response to hydrogen peroxide	13/602	57/23972	1.24e-09	9.52e-08	7.03e-08	Prdx6/Prdx1/Lck/Park7/Axl/Gpx4/Hmox1/Prdx2/Mmp2/Gpx1/Gpx3/Prdx5/Anxa1	13
GO:0030595	BP	GO:0030595	leukocyte chemotaxis	17/602	106/23972	1.24e-09	9.52e-08	7.03e-08	Lbp/Cxcl1/Rarres2/Coro1a/Itgb2/Ccl2/Ccl7/Ccl4/Ccl3/Cxcl10/Ccl5/Fcgr3/Ccl12/Pf4/Fcer1g/Cd74/Cxcl2	17
GO:0042743	BP	GO:0042743	hydrogen peroxide metabolic process	10/602	30/23972	1.77e-09	1.32e-07	9.77e-08	Prdx6/Prdx1/Park7/Cycs/Gpx4/Prdx2/Cyba/Gpx1/Gpx3/Prdx5	10
GO:0032101	BP	GO:0032101	regulation of response to external stimulus	31/602	353/23972	1.84e-09	1.33e-07	9.86e-08	Serpine2/Serping1/Lbp/Ptgis/Psmb4/Park7/Rarres2/Vkorc1/Mif/Gpx4/Prdx2/Acp5/Anxa2/Gpx1/Serpinf1/Ndfip1/Gstp1/Anxa1/Cd34/C3/Ccl2/Ccl7/Ccl4/Ccl3/Cxcl10/Alox5ap/Ccl5/Fcgr3/Fcer1g/Cd74/H2-Eb1	31
GO:0034599	BP	GO:0034599	cellular response to oxidative stress	15/602	84/23972	2.51e-09	1.73e-07	1.28e-07	Prdx6/Romo1/Prdx1/Park7/Sod3/Mgst1/Axl/Gpx4/Hmox1/Prdx2/Gpx1/Gpx3/Fbln5/Prdx5/Anxa1	15
GO:0002694	BP	GO:0002694	regulation of leukocyte activation	28/602	298/23972	2.53e-09	1.73e-07	1.28e-07	Lbp/Il2rg/Lck/Axl/Lat/Coro1a/Mif/Hmox1/Prdx2/Pnp/Thy1/Cd3e/Id2/Lgals1/Tigit/Samsn1/Ndfip1/Lag3/Cdkn1a/H2-DMa/Ccl2/Ctla4/Ccl5/Fcer1g/Cd74/H2-Ab1/H2-Aa/H2-Eb1	28
GO:0050865	BP	GO:0050865	regulation of cell activation	29/602	319/23972	2.81e-09	1.87e-07	1.38e-07	Serpine2/Lbp/Il2rg/Lck/Axl/Lat/Coro1a/Mif/Hmox1/Prdx2/Pnp/Thy1/Cd3e/Id2/Lgals1/Tigit/Samsn1/Ndfip1/Lag3/Cdkn1a/H2-DMa/Ccl2/Ctla4/Ccl5/Fcer1g/Cd74/H2-Ab1/H2-Aa/H2-Eb1	29
GO:0000028	BP	GO:0000028	ribosomal small subunit assembly	7/602	12/23972	4.32e-09	2.8e-07	2.07e-07	Rps6/Rps17/Rps15/Rps25/Rpsa/Rps2/Rps14	7
GO:0050900	BP	GO:0050900	leukocyte migration	20/602	161/23972	4.43e-09	2.8e-07	2.07e-07	Lbp/Ecm1/Cxcl1/Selplg/Rarres2/Coro1a/Itgb2/Cd34/Ccl2/Ccl7/Ccl4/Ccl3/Cxcl10/Ccl5/Fcgr3/Ccl12/Pf4/Fcer1g/Cd74/Cxcl2	20
GO:0070301	BP	GO:0070301	cellular response to hydrogen peroxide	10/602	34/23972	7.05e-09	4.35e-07	3.21e-07	Prdx6/Prdx1/Park7/Axl/Gpx4/Prdx2/Gpx1/Gpx3/Prdx5/Anxa1	10
GO:0051249	BP	GO:0051249	regulation of lymphocyte activation	25/602	256/23972	8.34e-09	5.01e-07	3.71e-07	Il2rg/Lck/Axl/Lat/Coro1a/Mif/Prdx2/Pnp/Thy1/Cd3e/Id2/Lgals1/Tigit/Samsn1/Ndfip1/Lag3/Cdkn1a/H2-DMa/Ccl2/Ctla4/Ccl5/Cd74/H2-Ab1/H2-Aa/H2-Eb1	25
GO:0006518	BP	GO:0006518	peptide metabolic process	13/602	67/23972	1.02e-08	5.97e-07	4.41e-07	Gstm2/Gstm1/Mgst1/Sec11a/Gstt1/Gpx4/Spcs1/Ctsh/Gpx1/Gpx3/Sec11c/Gstp1/Alox5ap	13
GO:0051258	BP	GO:0051258	protein polymerization	18/602	139/23972	1.36e-08	7.77e-07	5.75e-07	Arpc2/Tmsb4x/Capzb/Arpc3/Arpc1b/Tmsb10/Arpc4/Coro1a/Vdac2/Rhoa/Pfn1/Tubb2a/Tuba1b/Tuba1a/Tuba1c/Tubb5/Tubb6/Gsn	18
GO:0050727	BP	GO:0050727	regulation of inflammatory response	20/602	173/23972	1.54e-08	8.47e-07	6.26e-07	Serping1/Lbp/Ptgis/Psmb4/Park7/Mif/Gpx4/Acp5/Gpx1/Serpinf1/Ndfip1/Gstp1/Anxa1/C3/Ccl3/Alox5ap/Ccl5/Fcgr3/Fcer1g/H2-Eb1	20
GO:0050776	BP	GO:0050776	regulation of immune response	30/602	365/23972	1.55e-08	8.47e-07	6.26e-07	Cd247/Serping1/B2m/Lbp/Psmb4/Ecm1/Lck/C1ra/Cd37/Mif/Ube2n/Hmox1/Pnp/Thy1/Cd3e/Bcl2a1d/Ctsh/Gpx1/Samsn1/Ndfip1/Lag3/Skap1/C3/H2-DMa/Ctla4/Fcgr3/Fcer1g/Cd74/H2-Ab1/H2-Eb1	30
GO:0019886	BP	GO:0019886	antigen processing and presentation of exogenous peptide antigen via MHC class II	7/602	14/23972	1.79e-08	9.6e-07	7.1e-07	H2-DMa/H2-DMb1/Fcer1g/Cd74/H2-Ab1/H2-Aa/H2-Eb1	7
GO:0050863	BP	GO:0050863	regulation of T cell activation	20/602	177/23972	2.28e-08	1.16e-06	8.56e-07	Il2rg/Lck/Lat/Coro1a/Prdx2/Pnp/Thy1/Cd3e/Lgals1/Tigit/Ndfip1/Lag3/H2-DMa/Ccl2/Ctla4/Ccl5/Cd74/H2-Ab1/H2-Aa/H2-Eb1	20
GO:0006091	BP	GO:0006091	generation of precursor metabolites and energy	26/602	289/23972	2.3e-08	1.16e-06	8.56e-07	Ndufb11/Ndufa1/Pgk1/Ndufb5/Ndufb6/Txn1/Uqcrh/Sdhb/Cycs/Gpi1/Ldha/Aldoa/Mif/Bloc1s1/Ndufa13/Cyba/Pkm/Mdh1/Glrx/Txn2/Ndufa6/Ndufv3/Ndufa7/Ndufa2/Ppp1ca/Pgam1	26
GO:0042255	BP	GO:0042255	ribosome assembly	8/602	21/23972	2.3e-08	1.16e-06	8.56e-07	Rps6/Rps17/Rps15/Rps25/Rpsa/Rpl24/Rps2/Rps14	8
GO:0030098	BP	GO:0030098	lymphocyte differentiation	23/602	233/23972	2.69e-08	1.31e-06	9.72e-07	B2m/Il2rg/Il11ra1/Rps6/Lck/Rpl22/Axl/Prdx2/Pnp/Cd3d/Cd3e/Bcl2a1d/Gadd45g/Id2/Lgals1/Ndfip1/Anxa1/Cd8a/H2-DMa/Ctla4/Cd74/H2-Ab1/H2-Aa	23
GO:0022900	BP	GO:0022900	electron transport chain	16/602	114/23972	2.72e-08	1.31e-06	9.72e-07	Ndufb11/Ndufa1/Ndufb5/Ndufb6/Txn1/Uqcrh/Sdhb/Cycs/Ndufa13/Cyba/Glrx/Txn2/Ndufa6/Ndufv3/Ndufa7/Ndufa2	16
GO:0010035	BP	GO:0010035	response to inorganic substance	26/602	293/23972	3.05e-08	1.44e-06	1.07e-06	Prdx6/Romo1/Prdx1/Lck/Park7/Sod3/Axl/Gpx4/Hmox1/Prdx2/Junb/Mmp2/Mt2/Mt1/Gpx1/Gpx3/Id2/Fbln5/Crip1/Nr4a1/Gstp1/Prdx5/Anxa1/Ucp2/Alox5ap/Gsn	26
GO:0002495	BP	GO:0002495	antigen processing and presentation of peptide antigen via MHC class II	7/602	16/23972	5.72e-08	2.66e-06	1.97e-06	H2-DMa/H2-DMb1/Fcer1g/Cd74/H2-Ab1/H2-Aa/H2-Eb1	7
GO:0001816	BP	GO:0001816	cytokine production	30/602	388/23972	6.07e-08	2.73e-06	2.02e-06	Lbp/Hilpda/Axl/Mif/Hmox1/Pnp/Ndrg2/Acp5/Cd3e/Gadd45g/Tspo/Litaf/Tigit/Ltb/Ndfip1/Gstp1/Lag3/Cd34/C3/Ccl2/Srgn/Ccl4/Ccl3/Ccl5/Fcgr3/Cd14/Pf4/Fcer1g/Cd74/H2-Eb1	30
GO:0001817	BP	GO:0001817	regulation of cytokine production	28/602	345/23972	6.1e-08	2.73e-06	2.02e-06	Lbp/Hilpda/Axl/Mif/Hmox1/Ndrg2/Acp5/Cd3e/Tspo/Litaf/Tigit/Ltb/Ndfip1/Gstp1/Lag3/Cd34/C3/Ccl2/Srgn/Ccl4/Ccl3/Ccl5/Fcgr3/Cd14/Pf4/Fcer1g/Cd74/H2-Eb1	28
GO:0052548	BP	GO:0052548	regulation of endopeptidase activity	26/602	306/23972	7.3e-08	3.21e-06	2.38e-06	Serping1/Cst3/Cst7/Timp1/Bcap31/Lck/Pebp1/Fis1/Cycs/Gpi1/Serpinh1/Rps3/Dpep1/Rps27l/Bcl2a1d/Rhoa/Gpx1/Serpinf1/Timp2/Serpinb6a/Serpina3n/Dap/Myc/Nr4a1/Prdx5/C3	26
GO:0042744	BP	GO:0042744	hydrogen peroxide catabolic process	7/602	17/23972	9.51e-08	4.11e-06	3.04e-06	Prdx6/Prdx1/Gpx4/Prdx2/Gpx1/Gpx3/Prdx5	7
GO:0034470	BP	GO:0034470	ncRNA processing	20/602	195/23972	1.16e-07	4.83e-06	3.57e-06	Rpl7/Nop10/Rps21/Rps6/Rps8/Rpl11/Rpl5/Rps19/Fbl/Rps16/Rps17/Rps15/Rps24/Rpsa/Rpl14/Rpl26/Nsa2/Rps7/Rpl35a/Rps28	20
GO:0072522	BP	GO:0072522	purine-containing compound biosynthetic process	20/602	195/23972	1.16e-07	4.83e-06	3.57e-06	Atp5c1/Atp5g3/Atp5e/Hprt/Atp5f1/Paics/Atp5j2/Aldoa/Atp5d/Atp5b/Aprt/Pnp/Atp5l/Pkm/Impdh2/Nme2/Atp5h/Timp2/Atp5a1/Adm	20
GO:0048872	BP	GO:0048872	homeostasis of number of cells	20/602	200/23972	1.75e-07	7.2e-06	5.32e-06	Timp1/Rps6/Prdx1/Rps19/Axl/Rps17/Coro1a/Mif/Hmgb2/Hmox1/Prdx2/Rps24/Sox9/Id2/Rps14/Prdx5/Anxa1/Ccl2/Fcer1g/Cd74	20
GO:0032640	BP	GO:0032640	tumor necrosis factor production	12/602	71/23972	1.87e-07	7.44e-06	5.5e-06	Lbp/Axl/Acp5/Tspo/Gstp1/Cd34/Ccl4/Ccl3/Fcgr3/Cd14/Pf4/Fcer1g	12
GO:0032680	BP	GO:0032680	regulation of tumor necrosis factor production	12/602	71/23972	1.87e-07	7.44e-06	5.5e-06	Lbp/Axl/Acp5/Tspo/Gstp1/Cd34/Ccl4/Ccl3/Fcgr3/Cd14/Pf4/Fcer1g	12
GO:0002683	BP	GO:0002683	negative regulation of immune system process	19/602	183/23972	1.97e-07	7.72e-06	5.71e-06	Serping1/Psmb4/Axl/Hmox1/Prdx2/Thy1/Gpx1/Sox9/Id2/Tigit/Samsn1/Ndfip1/Lag3/Ccl2/Ctla4/Cd74/H2-Ab1/H2-Aa/H2-Eb1	19
GO:0010466	BP	GO:0010466	negative regulation of peptidase activity	21/602	222/23972	2.23e-07	8.58e-06	6.34e-06	Serpine2/Serping1/Cst3/Cst7/Timp1/Ecm1/Pebp1/Gpi1/Serpinh1/Cstb/Dpep1/Bcl2a1d/Gpx1/Serpinf1/Timp2/Serpinb6a/Serpina3n/Nr4a1/Pi16/Prdx5/C3	21
GO:0002504	BP	GO:0002504	antigen processing and presentation of peptide or polysaccharide antigen via MHC class II	7/602	19/23972	2.36e-07	8.94e-06	6.61e-06	H2-DMa/H2-DMb1/Fcer1g/Cd74/H2-Ab1/H2-Aa/H2-Eb1	7
GO:0048002	BP	GO:0048002	antigen processing and presentation of peptide antigen	9/602	37/23972	2.48e-07	9.28e-06	6.86e-06	B2m/H2-DMa/H2-DMb1/Fcgr3/Fcer1g/Cd74/H2-Ab1/H2-Aa/H2-Eb1	9
GO:0071706	BP	GO:0071706	tumor necrosis factor superfamily cytokine production	12/602	73/23972	2.57e-07	9.44e-06	6.98e-06	Lbp/Axl/Acp5/Tspo/Gstp1/Cd34/Ccl4/Ccl3/Fcgr3/Cd14/Pf4/Fcer1g	12
GO:0006164	BP	GO:0006164	purine nucleotide biosynthetic process	19/602	187/23972	2.77e-07	1e-05	7.42e-06	Atp5c1/Atp5g3/Atp5e/Hprt/Atp5f1/Paics/Atp5j2/Aldoa/Atp5d/Atp5b/Pnp/Atp5l/Pkm/Impdh2/Nme2/Atp5h/Timp2/Atp5a1/Adm	19
GO:0002443	BP	GO:0002443	leukocyte mediated immunity	20/602	206/23972	2.84e-07	1.01e-05	7.49e-06	Serping1/B2m/Prdx1/C1ra/Lat/Hmox1/Pnp/Ctsh/Ywhaz/Ndfip1/Lag3/Cd8a/C3/H2-DMa/Ccl3/Fcgr3/Fcer1g/Cd74/H2-Ab1/H2-Eb1	20
GO:0009135	BP	GO:0009135	purine nucleoside diphosphate metabolic process	6/602	13/23972	3.61e-07	1.25e-05	9.27e-06	Atp5c1/Entpd2/Atp5e/Atp5d/Atp5b/Atp5a1	6
GO:0009179	BP	GO:0009179	purine ribonucleoside diphosphate metabolic process	6/602	13/23972	3.61e-07	1.25e-05	9.27e-06	Atp5c1/Entpd2/Atp5e/Atp5d/Atp5b/Atp5a1	6
GO:0006749	BP	GO:0006749	glutathione metabolic process	9/602	39/23972	4.05e-07	1.39e-05	1.02e-05	Gstm2/Gstm1/Mgst1/Gstt1/Gpx4/Gpx1/Gpx3/Gstp1/Alox5ap	9
GO:0070925	BP	GO:0070925	organelle assembly	13/602	92/23972	5.04e-07	1.7e-05	1.26e-05	Rps6/Rps17/Coro1a/Ctsd/Rps15/Rps25/Rhoa/Rpsa/Rpl24/Rps2/Tubb5/Rps14/Cd34	13
GO:0050866	BP	GO:0050866	negative regulation of cell activation	14/602	112/23972	8.55e-07	2.85e-05	2.11e-05	Serpine2/Axl/Hmox1/Prdx2/Id2/Tigit/Samsn1/Ndfip1/Lag3/Ctla4/Cd74/H2-Ab1/H2-Aa/H2-Eb1	14
GO:0030217	BP	GO:0030217	T cell differentiation	17/602	165/23972	9.6e-07	3.15e-05	2.33e-05	B2m/Il2rg/Rps6/Lck/Rpl22/Prdx2/Pnp/Cd3d/Cd3e/Bcl2a1d/Gadd45g/Anxa1/Cd8a/H2-DMa/Ctla4/Cd74/H2-Aa	17
GO:0008347	BP	GO:0008347	glial cell migration	6/602	15/23972	1.01e-06	3.27e-05	2.42e-05	Vim/Ndn/Hexb/Tspo/Ccl2/Ccl3	6
GO:0002696	BP	GO:0002696	positive regulation of leukocyte activation	18/602	185/23972	1.07e-06	3.44e-05	2.54e-05	Lbp/Il2rg/Lck/Axl/Coro1a/Mif/Pnp/Thy1/Cd3e/Lgals1/Cdkn1a/H2-DMa/Ccl2/Ccl5/Fcer1g/Cd74/H2-Ab1/H2-Aa	18
GO:0008154	BP	GO:0008154	actin polymerization or depolymerization	13/602	100/23972	1.34e-06	4.23e-05	3.12e-05	Arpc2/Dstn/Tmsb4x/Capzb/Arpc3/Arpc1b/Tmsb10/Arpc4/Coro1a/Rhoa/Pfn1/Cfl1/Gsn	13
GO:0001525	BP	GO:0001525	angiogenesis	25/602	334/23972	1.39e-06	4.33e-05	3.2e-05	Ptgis/Srpx2/Ecm1/Cdc42/Gpi1/Rnh1/Itgb2/Atp5b/Hmox1/Mmp2/Thy1/Anxa2/Ctsh/Gpx1/Serpinf1/Pgf/Nr4a1/Cd34/Adm/C3/Ccl2/Cxcl10/Ccl5/Ccl12/Pf4	25
GO:0044271	BP	GO:0044271	cellular nitrogen compound biosynthetic process	27/602	384/23972	1.76e-06	5.43e-05	4.01e-05	Atp5c1/Atp5g3/Ptgis/Atp5e/Hprt/Atp5f1/Paics/Dynll1/Atp5j2/Aldoa/Itgb2/Atp5d/Atp5b/Aprt/Pnp/Acp5/Atp5l/Pkm/Impdh2/Nme2/Atp5h/Timp2/Tmem14c/Tspo/Atp5a1/Cd34/Adm	27
GO:0002690	BP	GO:0002690	positive regulation of leukocyte chemotaxis	9/602	46/23972	1.8e-06	5.48e-05	4.05e-05	Lbp/Rarres2/Ccl2/Ccl7/Ccl4/Ccl3/Cxcl10/Ccl5/Cd74	9
GO:0008064	BP	GO:0008064	regulation of actin polymerization or depolymerization	12/602	88/23972	2.04e-06	6.11e-05	4.51e-05	Arpc2/Dstn/Tmsb4x/Capzb/Arpc3/Arpc1b/Tmsb10/Coro1a/Rhoa/Pfn1/Cfl1/Gsn	12
GO:0051241	BP	GO:0051241	negative regulation of multicellular organismal process	24/602	319/23972	2.06e-06	6.11e-05	4.51e-05	Serpine2/Serping1/Lbp/Anxa5/Ecm1/Axl/Hmox1/Mmp2/Cyba/Ndrg2/Acp5/Anxa2/Sox9/Aspn/Lgmn/Tspo/Tigit/Ndfip1/Gstp1/Cd34/Adm/Srgn/Ccl3/H2-Eb1	24
GO:0045765	BP	GO:0045765	regulation of angiogenesis	16/602	156/23972	2.12e-06	6.2e-05	4.58e-05	Ptgis/Srpx2/Ecm1/Rnh1/Itgb2/Hmox1/Ctsh/Serpinf1/Pgf/Cd34/Adm/C3/Ccl2/Cxcl10/Ccl5/Pf4	16
GO:0050867	BP	GO:0050867	positive regulation of cell activation	18/602	194/23972	2.14e-06	6.2e-05	4.58e-05	Lbp/Il2rg/Lck/Axl/Coro1a/Mif/Pnp/Thy1/Cd3e/Lgals1/Cdkn1a/H2-DMa/Ccl2/Ccl5/Fcer1g/Cd74/H2-Ab1/H2-Aa	18
GO:0009188	BP	GO:0009188	ribonucleoside diphosphate biosynthetic process	5/602	10/23972	2.23e-06	6.25e-05	4.62e-05	Atp5c1/Atp5e/Atp5d/Atp5b/Atp5a1	5
GO:0045019	BP	GO:0045019	negative regulation of nitric oxide biosynthetic process	5/602	10/23972	2.23e-06	6.25e-05	4.62e-05	Ptgis/Dynll1/Acp5/Tspo/Cd34	5
GO:0046031	BP	GO:0046031	ADP metabolic process	5/602	10/23972	2.23e-06	6.25e-05	4.62e-05	Atp5c1/Atp5e/Atp5d/Atp5b/Atp5a1	5
GO:0030832	BP	GO:0030832	regulation of actin filament length	12/602	89/23972	2.3e-06	6.37e-05	4.71e-05	Arpc2/Dstn/Tmsb4x/Capzb/Arpc3/Arpc1b/Tmsb10/Coro1a/Rhoa/Pfn1/Cfl1/Gsn	12
GO:0002695	BP	GO:0002695	negative regulation of leukocyte activation	13/602	106/23972	2.61e-06	7.13e-05	5.27e-05	Axl/Hmox1/Prdx2/Id2/Tigit/Samsn1/Ndfip1/Lag3/Ctla4/Cd74/H2-Ab1/H2-Aa/H2-Eb1	13
GO:0019882	BP	GO:0019882	antigen processing and presentation	10/602	61/23972	2.64e-06	7.13e-05	5.27e-05	B2m/Psme2/H2-DMa/H2-DMb1/Fcgr3/Fcer1g/Cd74/H2-Ab1/H2-Aa/H2-Eb1	10
GO:0070661	BP	GO:0070661	leukocyte proliferation	18/602	197/23972	2.66e-06	7.13e-05	5.27e-05	Hprt/Rps6/Coro1a/Mif/Itgb2/Prdx2/Pnp/Cd3e/Impdh2/Ndfip1/Gstp1/Cdkn1a/Ctla4/Ccl5/Cd74/H2-Ab1/H2-Aa/H2-Eb1	18
GO:0012502	BP	GO:0012502	induction of programmed cell death	23/602	303/23972	2.88e-06	7.64e-05	5.64e-05	Stk17b/Itm2c/B2m/Prdx1/Lck/Rps3/Nupr1/Phlda1/Ndufa13/Hmox1/Pnp/Cd3e/Rps27l/Ctsh/Gpx1/Shisa5/Eif5a/Dap/Myc/Nr4a1/Lag3/Itm2b/Fcgr3	23
GO:0030593	BP	GO:0030593	neutrophil chemotaxis	9/602	49/23972	3.14e-06	8.23e-05	6.08e-05	Lbp/Cxcl1/Itgb2/Ccl2/Ccl3/Fcgr3/Fcer1g/Cd74/Cxcl2	9
GO:0051250	BP	GO:0051250	negative regulation of lymphocyte activation	12/602	92/23972	3.28e-06	8.52e-05	6.3e-05	Axl/Prdx2/Id2/Tigit/Samsn1/Ndfip1/Lag3/Ctla4/Cd74/H2-Ab1/H2-Aa/H2-Eb1	12
GO:0009185	BP	GO:0009185	ribonucleoside diphosphate metabolic process	6/602	18/23972	3.51e-06	9.01e-05	6.66e-05	Atp5c1/Entpd2/Atp5e/Atp5d/Atp5b/Atp5a1	6
GO:0050778	BP	GO:0050778	positive regulation of immune response	21/602	265/23972	3.96e-06	0.000100685	7.44e-05	Cd247/Serping1/B2m/Lbp/Lck/C1ra/Mif/Ube2n/Pnp/Thy1/Cd3e/Bcl2a1d/Lag3/Skap1/C3/H2-DMa/Ctla4/Fcgr3/Fcer1g/Cd74/H2-Ab1	21
GO:0002449	BP	GO:0002449	lymphocyte mediated immunity	16/602	165/23972	4.41e-06	0.00011104	8.21e-05	Serping1/B2m/Prdx1/C1ra/Pnp/Ctsh/Ndfip1/Lag3/Cd8a/C3/H2-DMa/Fcgr3/Fcer1g/Cd74/H2-Ab1/H2-Eb1	16
GO:0034654	BP	GO:0034654	nucleobase-containing compound biosynthetic process	20/602	246/23972	4.56e-06	0.000113524	8.39e-05	Atp5c1/Atp5g3/Atp5e/Hprt/Atp5f1/Paics/Atp5j2/Aldoa/Atp5d/Atp5b/Aprt/Pnp/Atp5l/Pkm/Impdh2/Nme2/Atp5h/Timp2/Atp5a1/Adm	20
GO:0002526	BP	GO:0002526	acute inflammatory response	12/602	95/23972	4.62e-06	0.000113896	8.42e-05	Serping1/Lbp/Cxcl1/Nupr1/Mif/Gstp1/Anxa1/C3/Alox5ap/Ccl5/Fcgr3/Fcer1g	12
GO:0006457	BP	GO:0006457	protein folding	15/602	147/23972	4.67e-06	0.000114088	8.43e-05	Hspe1/Fkbp7/B2m/Cct7/Hsp90b1/Cct2/Hspa8/Ppib/Cct5/Pfdn5/Hsp90ab1/Fkbp2/H2-DMa/H2-DMb1/Cd74	15
GO:0051251	BP	GO:0051251	positive regulation of lymphocyte activation	16/602	167/23972	5.16e-06	0.000124685	9.22e-05	Il2rg/Lck/Axl/Coro1a/Mif/Pnp/Thy1/Cd3e/Lgals1/Cdkn1a/H2-DMa/Ccl2/Ccl5/Cd74/H2-Ab1/H2-Aa	16
GO:0002673	BP	GO:0002673	regulation of acute inflammatory response	9/602	52/23972	5.25e-06	0.00012575	9.3e-05	Serping1/Mif/Gstp1/Anxa1/C3/Alox5ap/Ccl5/Fcgr3/Fcer1g	9
GO:0031347	BP	GO:0031347	regulation of defense response	22/602	292/23972	5.32e-06	0.000126046	9.32e-05	Serping1/Lbp/Ptgis/Psmb4/Park7/Mif/Gpx4/Acp5/Gpx1/Serpinf1/Ndfip1/Gstp1/Anxa1/Lag3/C3/Ccl3/Alox5ap/Ccl5/Fcgr3/Fcer1g/Cd74/H2-Eb1	22
GO:0034660	BP	GO:0034660	ncRNA metabolic process	20/602	250/23972	5.81e-06	0.00013643	0.000100848	Rpl7/Nop10/Rps21/Rps6/Rps8/Rpl11/Rpl5/Rps19/Fbl/Rps16/Rps17/Rps15/Rps24/Rpsa/Rpl14/Rpl26/Nsa2/Rps7/Rpl35a/Rps28	20
GO:0046496	BP	GO:0046496	nicotinamide nucleotide metabolic process	9/602	53/23972	6.19e-06	0.0001425	0.000105335	Hsd11b1/Ldha/Taldo1/Tkt/Pnp/Mdh1/Prdx5/Pgam1/Cbr2	9
GO:0002250	BP	GO:0002250	adaptive immune response	17/602	189/23972	6.2e-06	0.0001425	0.000105335	Serping1/B2m/C1ra/Mif/Pnp/Ctsh/Gadd45g/Samsn1/Ndfip1/Cd8a/C3/H2-DMa/Fcgr3/Fcer1g/Cd74/H2-Ab1/H2-Eb1	17
GO:0009165	BP	GO:0009165	nucleotide biosynthetic process	19/602	230/23972	6.24e-06	0.0001425	0.000105335	Atp5c1/Atp5g3/Atp5e/Hprt/Atp5f1/Paics/Atp5j2/Aldoa/Atp5d/Atp5b/Pnp/Atp5l/Pkm/Impdh2/Nme2/Atp5h/Timp2/Atp5a1/Adm	19
GO:0046651	BP	GO:0046651	lymphocyte proliferation	17/602	190/23972	6.65e-06	0.000150378	0.000111158	Hprt/Rps6/Coro1a/Mif/Itgb2/Prdx2/Pnp/Cd3e/Impdh2/Ndfip1/Cdkn1a/Ctla4/Ccl5/Cd74/H2-Ab1/H2-Aa/H2-Eb1	17
GO:0007015	BP	GO:0007015	actin filament organization	17/602	191/23972	7.13e-06	0.000155701	0.000115093	Arpc2/Dstn/Tmsb4x/Cdc42/Capzb/Arpc3/Arpc1b/Tmsb10/Arpc4/Coro1a/Hsp90b1/Lcp1/Rhoa/Pfn1/Ezr/Cfl1/Gsn	17
GO:0032943	BP	GO:0032943	mononuclear cell proliferation	17/602	191/23972	7.13e-06	0.000155701	0.000115093	Hprt/Rps6/Coro1a/Mif/Itgb2/Prdx2/Pnp/Cd3e/Impdh2/Ndfip1/Cdkn1a/Ctla4/Ccl5/Cd74/H2-Ab1/H2-Aa/H2-Eb1	17
GO:0050870	BP	GO:0050870	positive regulation of T cell activation	13/602	116/23972	7.18e-06	0.000155701	0.000115093	Il2rg/Lck/Coro1a/Pnp/Thy1/Cd3e/Lgals1/H2-DMa/Ccl2/Ccl5/Cd74/H2-Ab1/H2-Aa	13
GO:0030041	BP	GO:0030041	actin filament polymerization	11/602	83/23972	7.18e-06	0.000155701	0.000115093	Arpc2/Tmsb4x/Capzb/Arpc3/Arpc1b/Tmsb10/Arpc4/Coro1a/Rhoa/Pfn1/Gsn	11
GO:0002688	BP	GO:0002688	regulation of leukocyte chemotaxis	9/602	54/23972	7.26e-06	0.000155701	0.000115093	Lbp/Rarres2/Ccl2/Ccl7/Ccl4/Ccl3/Cxcl10/Ccl5/Cd74	9
GO:0006007	BP	GO:0006007	glucose catabolic process	10/602	68/23972	7.26e-06	0.000155701	0.000115093	Hsd11b1/Pgk1/Gpi1/Ldha/Aldoa/Taldo1/Mif/Tkt/Pkm/Pgam1	10
GO:0090407	BP	GO:0090407	organophosphate biosynthetic process	20/602	254/23972	7.37e-06	0.000156537	0.000115711	Atp5c1/Atp5g3/Atp5e/Hprt/Atp5f1/Paics/Atp5j2/Aldoa/Atp5d/Atp5b/Tkt/Pnp/Atp5l/Pkm/Impdh2/Nme2/Atp5h/Timp2/Atp5a1/Adm	20
GO:0006935	BP	GO:0006935	chemotaxis	24/602	344/23972	7.49e-06	0.000157805	0.000116648	Lbp/Cxcl1/Rarres2/Coro1a/Lsp1/Mif/Itgb2/Hmgb2/Rac2/Nr4a1/Rpl24/Ccl2/Ccl7/Ccl4/Ccl3/Cxcl10/Ccl5/Fcgr3/Ccl12/Ccl6/Pf4/Fcer1g/Cd74/Cxcl2	24
GO:0042330	BP	GO:0042330	taxis	24/602	345/23972	7.86e-06	0.000164286	0.000121439	Lbp/Cxcl1/Rarres2/Coro1a/Lsp1/Mif/Itgb2/Hmgb2/Rac2/Nr4a1/Rpl24/Ccl2/Ccl7/Ccl4/Ccl3/Cxcl10/Ccl5/Fcgr3/Ccl12/Ccl6/Pf4/Fcer1g/Cd74/Cxcl2	24
GO:0048514	BP	GO:0048514	blood vessel morphogenesis	27/602	417/23972	8.13e-06	0.000168432	0.000124503	Ptgis/Srpx2/Ecm1/Cdc42/Gpi1/Rnh1/Tcf21/Itgb2/Atp5b/Hmox1/Junb/Mmp2/Thy1/Anxa2/Ctsh/Gpx1/Serpinf1/Pgf/Nr4a1/Cd34/Adm/C3/Ccl2/Cxcl10/Ccl5/Ccl12/Pf4	27
GO:0006413	BP	GO:0006413	translational initiation	11/602	85/23972	9.07e-06	0.00018637	0.000137763	Eif3m/Gtf2b/Eif3i/Eif3k/Eif3f/Eif4a1/Eif1/Eif3e/Eif3h/Eif3l/Rps2	11
GO:1901293	BP	GO:1901293	nucleoside phosphate biosynthetic process	19/602	237/23972	9.6e-06	0.000194447	0.000143733	Atp5c1/Atp5g3/Atp5e/Hprt/Atp5f1/Paics/Atp5j2/Aldoa/Atp5d/Atp5b/Pnp/Atp5l/Pkm/Impdh2/Nme2/Atp5h/Timp2/Atp5a1/Adm	19
GO:2000401	BP	GO:2000401	regulation of lymphocyte migration	6/602	21/23972	9.62e-06	0.000194447	0.000143733	Ecm1/Ccl2/Ccl7/Ccl4/Ccl3/Ccl5	6
GO:0010952	BP	GO:0010952	positive regulation of peptidase activity	12/602	102/23972	9.74e-06	0.000195154	0.000144256	Bcap31/Lck/Fis1/Pcolce/Cycs/Rps3/Rps27l/Ctsh/Pcolce2/Rhoa/Dap/Myc	12
GO:0019362	BP	GO:0019362	pyridine nucleotide metabolic process	9/602	56/23972	9.9e-06	0.000195154	0.000144256	Hsd11b1/Ldha/Taldo1/Tkt/Pnp/Mdh1/Prdx5/Pgam1/Cbr2	9
GO:0072524	BP	GO:0072524	pyridine-containing compound metabolic process	9/602	56/23972	9.9e-06	0.000195154	0.000144256	Hsd11b1/Ldha/Taldo1/Tkt/Pnp/Mdh1/Prdx5/Pgam1/Cbr2	9
GO:0016052	BP	GO:0016052	carbohydrate catabolic process	13/602	120/23972	1.04e-05	0.000203971	0.000150773	Hsd11b1/Pgk1/Akr1a1/Gpi1/Ldha/Aldoa/Taldo1/Mif/Tkt/Pkm/Hexb/Ppp1ca/Pgam1	13
GO:0009133	BP	GO:0009133	nucleoside diphosphate biosynthetic process	5/602	13/23972	1.07e-05	0.000207621	0.000153472	Atp5c1/Atp5e/Atp5d/Atp5b/Atp5a1	5
GO:0019320	BP	GO:0019320	hexose catabolic process	10/602	71/23972	1.08e-05	0.000207664	0.000153503	Hsd11b1/Pgk1/Gpi1/Ldha/Aldoa/Taldo1/Mif/Tkt/Pkm/Pgam1	10
GO:0018130	BP	GO:0018130	heterocycle biosynthetic process	21/602	284/23972	1.15e-05	0.000220221	0.000162785	Atp5c1/Atp5g3/Atp5e/Hprt/Atp5f1/Paics/Atp5j2/Aldoa/Atp5d/Atp5b/Aprt/Pnp/Atp5l/Pkm/Impdh2/Nme2/Atp5h/Timp2/Tmem14c/Atp5a1/Adm	21
GO:0046365	BP	GO:0046365	monosaccharide catabolic process	10/602	72/23972	1.22e-05	0.000232172	0.000171619	Hsd11b1/Pgk1/Gpi1/Ldha/Aldoa/Taldo1/Mif/Tkt/Pkm/Pgam1	10
GO:0043281	BP	GO:0043281	regulation of cysteine-type endopeptidase activity involved in apoptotic process	15/602	161/23972	1.42e-05	0.0002666	0.000197068	Bcap31/Lck/Fis1/Cycs/Gpi1/Rps3/Dpep1/Rps27l/Bcl2a1d/Rhoa/Gpx1/Dap/Myc/Nr4a1/Prdx5	15
GO:0009132	BP	GO:0009132	nucleoside diphosphate metabolic process	7/602	33/23972	1.47e-05	0.00027499	0.00020327	Atp5c1/Entpd2/Atp5e/Atp5d/Atp5b/Nme2/Atp5a1	7
GO:0008285	BP	GO:0008285	negative regulation of cell population proliferation	28/602	459/23972	1.67e-05	0.000308746	0.000228222	Serpine2/Dpt/Maged1/Atpif1/Cd9/Nupr1/Ifitm3/Hmox1/Ndrg2/Npm1/Pmp22/Serpinf1/Sox9/Timp2/Ogn/Id2/Myc/Tspo/Ndfip1/Atp5a1/Gstp1/Fth1/Cdkn1a/Adm/Ctla4/H2-Ab1/H2-Aa/H2-Eb1	28
GO:0030003	BP	GO:0030003	intracellular monoatomic cation homeostasis	23/602	338/23972	1.72e-05	0.000316941	0.00023428	Dbi/Bcap31/Lck/Cd52/Cxcl1/Fis1/Fxyd1/Ndn/Atp5b/Mt2/Mt1/Thy1/Arf1/Hexb/Myc/Atp6v0c/Ndfip1/Fth1/Adm/Ccl2/Ccl3/Ccl5/Cxcl2	23
GO:2000116	BP	GO:2000116	regulation of cysteine-type endopeptidase activity	15/602	164/23972	1.77e-05	0.000322578	0.000238446	Bcap31/Lck/Fis1/Cycs/Gpi1/Rps3/Dpep1/Rps27l/Bcl2a1d/Rhoa/Gpx1/Dap/Myc/Nr4a1/Prdx5	15
GO:0030334	BP	GO:0030334	regulation of cell migration	25/602	387/23972	1.82e-05	0.000327273	0.000241917	Vim/Lbp/Timp1/Srpx2/Tmsb4x/Ecm1/Rarres2/Coro1a/Mif/Cnn2/Cd63/Dpep1/Acp5/Thy1/Ctsh/Rhoa/Sox9/Csnk2b/Ccl2/Ccl7/Ccl4/Ccl3/Cxcl10/Ccl5/Cd74	25
GO:0032103	BP	GO:0032103	positive regulation of response to external stimulus	14/602	145/23972	1.82e-05	0.000327273	0.000241917	Lbp/Rarres2/Mif/C3/Ccl2/Ccl7/Ccl4/Ccl3/Cxcl10/Alox5ap/Ccl5/Fcgr3/Fcer1g/Cd74	14
GO:0010951	BP	GO:0010951	negative regulation of endopeptidase activity	17/602	206/23972	1.93e-05	0.000344084	0.000254344	Serping1/Cst3/Cst7/Timp1/Pebp1/Gpi1/Serpinh1/Dpep1/Bcl2a1d/Gpx1/Serpinf1/Timp2/Serpinb6a/Serpina3n/Nr4a1/Prdx5/C3	17
GO:0015988	BP	GO:0015988	energy coupled proton transmembrane transport, against electrochemical gradient	6/602	24/23972	2.24e-05	0.000394208	0.000291395	Atp5g3/Atp6v1f/Atp5b/Atp6v0c/Atp6v0e/Atp5a1	6
GO:0030833	BP	GO:0030833	regulation of actin filament polymerization	10/602	77/23972	2.24e-05	0.000394208	0.000291395	Arpc2/Tmsb4x/Capzb/Arpc3/Arpc1b/Tmsb10/Coro1a/Rhoa/Pfn1/Gsn	10
GO:0006006	BP	GO:0006006	glucose metabolic process	15/602	169/23972	2.52e-05	0.000440801	0.000325836	Atf3/Hsd11b1/Pgk1/Gpi1/Ldha/Aldoa/Taldo1/Mif/Tkt/Pkm/Igfbp4/Myc/Atf4/Ppp1ca/Pgam1	15
GO:0045766	BP	GO:0045766	positive regulation of angiogenesis	11/602	95/23972	2.65e-05	0.000459789	0.000339872	Ptgis/Srpx2/Ecm1/Itgb2/Hmox1/Ctsh/Pgf/Cd34/Adm/C3/Ccl5	11
GO:0051346	BP	GO:0051346	negative regulation of hydrolase activity	22/602	324/23972	2.7e-05	0.000465291	0.000343939	Serpine2/Serping1/Cst3/Cst7/Timp1/Ecm1/Atpif1/Pebp1/Gpi1/Serpinh1/Cstb/Dpep1/Bcl2a1d/Gpx1/Serpinf1/Timp2/Serpinb6a/Serpina3n/Nr4a1/Pi16/Prdx5/C3	22
GO:2000145	BP	GO:2000145	regulation of cell motility	25/602	401/23972	3.28e-05	0.000560904	0.000414615	Vim/Lbp/Timp1/Srpx2/Tmsb4x/Ecm1/Rarres2/Coro1a/Mif/Cnn2/Cd63/Dpep1/Acp5/Thy1/Ctsh/Rhoa/Sox9/Csnk2b/Ccl2/Ccl7/Ccl4/Ccl3/Cxcl10/Ccl5/Cd74	25
GO:0070168	BP	GO:0070168	negative regulation of biomineral tissue development	5/602	16/23972	3.41e-05	0.000576941	0.00042647	Ecm1/Sox9/Aspn/Srgn/Ccl3	5
GO:0002687	BP	GO:0002687	positive regulation of leukocyte migration	9/602	65/23972	3.42e-05	0.000576941	0.00042647	Lbp/Rarres2/Ccl2/Ccl7/Ccl4/Ccl3/Cxcl10/Ccl5/Cd74	9
GO:0002699	BP	GO:0002699	positive regulation of immune effector process	12/602	117/23972	3.93e-05	0.000658936	0.00048708	B2m/Lbp/Cd37/Mif/Hmox1/Pnp/Lag3/C3/Ccl2/Fcgr3/Fcer1g/Cd74	12
GO:0043122	BP	GO:0043122	regulation of I-kappaB kinase/NF-kappaB signaling	13/602	136/23972	4e-05	0.0006658	0.000492153	Ube2v1/S100a4/Ecm1/Rhoc/Ube2n/Hmox1/Rhoa/Shisa5/Eef1d/Lgals1/Litaf/Ndfip1/Gstp1	13
GO:0051098	BP	GO:0051098	regulation of binding	15/602	176/23972	4.05e-05	0.000670255	0.000495446	Sumo1/Edf1/S100a10/Txn1/Cdc42/Eno1/Park7/Ran/Hmgb2/Hmox1/Map1lc3b/Anxa2/Id2/Myc/Hsp90ab1	15
GO:0001818	BP	GO:0001818	negative regulation of cytokine production	11/602	100/23972	4.29e-05	0.000705228	0.000521298	Lbp/Axl/Hmox1/Ndrg2/Acp5/Tspo/Tigit/Ndfip1/Gstp1/Cd34/H2-Eb1	11
GO:0050868	BP	GO:0050868	negative regulation of T cell activation	9/602	67/23972	4.37e-05	0.000713678	0.000527544	Prdx2/Tigit/Ndfip1/Lag3/Ctla4/Cd74/H2-Ab1/H2-Aa/H2-Eb1	9
GO:0002460	BP	GO:0002460	adaptive immune response based on somatic recombination of immune receptors built from immunoglobulin superfamily domains	15/602	178/23972	4.62e-05	0.000748756	0.000553474	Serping1/B2m/C1ra/Pnp/Ctsh/Gadd45g/Ndfip1/Cd8a/C3/H2-DMa/Fcgr3/Fcer1g/Cd74/H2-Ab1/H2-Eb1	15
GO:0032271	BP	GO:0032271	regulation of protein polymerization	11/602	101/23972	4.71e-05	0.000752453	0.000556206	Arpc2/Tmsb4x/Capzb/Arpc3/Arpc1b/Tmsb10/Coro1a/Vdac2/Rhoa/Pfn1/Gsn	11
GO:0000303	BP	GO:0000303	response to superoxide	5/602	17/23972	4.73e-05	0.000752453	0.000556206	Prdx1/Sod3/Prdx2/Fbln5/Ucp2	5
GO:0070972	BP	GO:0070972	protein localization to endoplasmic reticulum	5/602	17/23972	4.73e-05	0.000752453	0.000556206	Srp14/Kdelr2/Kdelr1/Kdelr3/Folr2	5
GO:0007596	BP	GO:0007596	blood coagulation	12/602	120/23972	5.05e-05	0.000797954	0.00058984	Serpine2/Entpd2/Serping1/Anxa5/Axl/Vkorc1/Prdx2/Anxa2/Cd34/C3/Pf4/Fcer1g	12
GO:0045619	BP	GO:0045619	regulation of lymphocyte differentiation	11/602	102/23972	5.16e-05	0.000810145	0.000598852	Il2rg/Lck/Axl/Prdx2/Pnp/Id2/Ndfip1/H2-DMa/Ctla4/Cd74/H2-Aa	11
GO:0002685	BP	GO:0002685	regulation of leukocyte migration	10/602	85/23972	5.34e-05	0.000832719	0.000615538	Lbp/Ecm1/Rarres2/Ccl2/Ccl7/Ccl4/Ccl3/Cxcl10/Ccl5/Cd74	10
GO:0007599	BP	GO:0007599	hemostasis	12/602	121/23972	5.48e-05	0.000849602	0.000628018	Serpine2/Entpd2/Serping1/Anxa5/Axl/Vkorc1/Prdx2/Anxa2/Cd34/C3/Pf4/Fcer1g	12
GO:0006801	BP	GO:0006801	superoxide metabolic process	7/602	40/23972	5.52e-05	0.000850257	0.000628502	Prdx1/Sod3/Prdx2/Cyba/Acp5/Fbln5/Gstp1	7
GO:0002675	BP	GO:0002675	positive regulation of acute inflammatory response	6/602	28/23972	5.75e-05	0.000875367	0.000647063	Mif/C3/Alox5ap/Ccl5/Fcgr3/Fcer1g	6
GO:0032720	BP	GO:0032720	negative regulation of tumor necrosis factor production	6/602	28/23972	5.75e-05	0.000875367	0.000647063	Lbp/Axl/Acp5/Tspo/Gstp1/Cd34	6
GO:0006790	BP	GO:0006790	sulfur compound metabolic process	13/602	141/23972	5.83e-05	0.000881437	0.00065155	Bgn/Gstm2/Gstm1/Chst12/Mgst1/Gstt1/Gpx4/Dpep1/Gpx1/Gpx3/Gstp1/Alox5ap/Dcn	13
GO:0045597	BP	GO:0045597	positive regulation of cell differentiation	28/602	494/23972	6.11e-05	0.000916992	0.000677832	Serpine2/Vim/Il2rg/Tmsb4x/Ngf/Lck/Axl/Mif/Hmgb2/Junb/Pnp/Rhoa/Eif5a/Serpinf1/Nme2/Sox9/Timp2/Id2/Tspo/Clic1/Cd34/Adm/H2-DMa/Ccl3/Ccl5/Pf4/Cd74/H2-Aa	28
GO:0034101	BP	GO:0034101	erythrocyte homeostasis	11/602	104/23972	6.18e-05	0.000916992	0.000677832	Timp1/Rps6/Prdx1/Rps19/Axl/Rps17/Hmgb2/Hmox1/Rps24/Id2/Rps14	11
GO:0043123	BP	GO:0043123	positive regulation of I-kappaB kinase/NF-kappaB signaling	11/602	104/23972	6.18e-05	0.000916992	0.000677832	Ube2v1/S100a4/Ecm1/Rhoc/Ube2n/Hmox1/Shisa5/Eef1d/Lgals1/Litaf/Ndfip1	11
GO:0050728	BP	GO:0050728	negative regulation of inflammatory response	9/602	70/23972	6.22e-05	0.000918167	0.0006787	Ptgis/Psmb4/Acp5/Gpx1/Serpinf1/Ndfip1/Gstp1/Anxa1/H2-Eb1	9
GO:0000305	BP	GO:0000305	response to oxygen radical	5/602	18/23972	6.42e-05	0.000930349	0.000687706	Prdx1/Sod3/Prdx2/Fbln5/Ucp2	5
GO:0045730	BP	GO:0045730	respiratory burst	5/602	18/23972	6.42e-05	0.000930349	0.000687706	Lbp/Prdx2/Cyba/Rac2/Pgam1	5
GO:0048247	BP	GO:0048247	lymphocyte chemotaxis	5/602	18/23972	6.42e-05	0.000930349	0.000687706	Ccl2/Ccl7/Ccl4/Ccl3/Ccl5	5
GO:0050817	BP	GO:0050817	coagulation	12/602	124/23972	6.97e-05	0.00100423	0.000742317	Serpine2/Entpd2/Serping1/Anxa5/Axl/Vkorc1/Prdx2/Anxa2/Cd34/C3/Pf4/Fcer1g	12
GO:0072676	BP	GO:0072676	lymphocyte migration	6/602	29/23972	7.1e-05	0.00101761	0.000752207	Ecm1/Ccl2/Ccl7/Ccl4/Ccl3/Ccl5	6
GO:0055080	BP	GO:0055080	monoatomic cation homeostasis	24/602	397/23972	7.58e-05	0.00108044	0.000798648	Dbi/Bcap31/Lck/Cd52/Cxcl1/Fis1/Fxyd1/Ndn/Atp5b/Hmox1/Mt2/Mt1/Thy1/Arf1/Hexb/Myc/Atp6v0c/Ndfip1/Fth1/Adm/Ccl2/Ccl3/Ccl5/Cxcl2	24
GO:0050818	BP	GO:0050818	regulation of coagulation	8/602	57/23972	8.44e-05	0.00119575	0.00088389	Serpine2/Serping1/Anxa5/Vkorc1/Prdx2/Anxa2/Cd34/Fcer1g	8
GO:0007249	BP	GO:0007249	I-kappaB kinase/NF-kappaB signaling	14/602	167/23972	8.67e-05	0.00120719	0.000892344	Ube2v1/S100a4/Ecm1/Rhoc/Prdx1/Ube2n/Hmox1/Rhoa/Shisa5/Eef1d/Lgals1/Litaf/Ndfip1/Gstp1	14
GO:0050921	BP	GO:0050921	positive regulation of chemotaxis	9/602	73/23972	8.69e-05	0.00120719	0.000892344	Lbp/Rarres2/Ccl2/Ccl7/Ccl4/Ccl3/Cxcl10/Ccl5/Cd74	9
GO:0002861	BP	GO:0002861	regulation of inflammatory response to antigenic stimulus	6/602	30/23972	8.69e-05	0.00120719	0.000892344	Psmb4/Gpx1/C3/Fcgr3/Fcer1g/H2-Eb1	6
GO:0001568	BP	GO:0001568	blood vessel development	27/602	478/23972	8.72e-05	0.00120719	0.000892344	Ptgis/Srpx2/Ecm1/Cdc42/Gpi1/Rnh1/Tcf21/Itgb2/Atp5b/Hmox1/Junb/Mmp2/Thy1/Anxa2/Ctsh/Gpx1/Serpinf1/Pgf/Nr4a1/Cd34/Adm/C3/Ccl2/Cxcl10/Ccl5/Ccl12/Pf4	27
GO:0032535	BP	GO:0032535	regulation of cellular component size	14/602	168/23972	9.25e-05	0.00127377	0.000941558	Arpc2/Dstn/Tmsb4x/Ngf/Capzb/Arpc3/Arpc1b/Tmsb10/Coro1a/Rhoa/Pfn1/Hsp90ab1/Cfl1/Gsn	14
GO:0050673	BP	GO:0050673	epithelial cell proliferation	17/602	234/23972	9.58e-05	0.00129809	0.000959533	Maged1/Ecm1/Atpif1/Hmgb2/Cyba/Gpx1/Serpinf1/Nme2/Sox9/Id2/Pgf/Myc/Nr4a1/Hmgn1/Atp5a1/Cd34/Ccl2	17
GO:0002768	BP	GO:0002768	immune response-regulating cell surface receptor signaling pathway	10/602	91/23972	9.58e-05	0.00129809	0.000959533	Cd247/Lck/Ube2n/Thy1/Cd3e/Bcl2a1d/Skap1/Ctla4/Fcgr3/Fcer1g	10
GO:0031348	BP	GO:0031348	negative regulation of defense response	10/602	91/23972	9.58e-05	0.00129809	0.000959533	Serping1/Ptgis/Psmb4/Acp5/Gpx1/Serpinf1/Ndfip1/Gstp1/Anxa1/H2-Eb1	10
GO:0040012	BP	GO:0040012	regulation of locomotion	25/602	432/23972	0.000108185	0.00145725	0.00107718	Vim/Lbp/Timp1/Srpx2/Tmsb4x/Ecm1/Rarres2/Coro1a/Mif/Cnn2/Cd63/Dpep1/Acp5/Thy1/Ctsh/Rhoa/Sox9/Csnk2b/Ccl2/Ccl7/Ccl4/Ccl3/Cxcl10/Ccl5/Cd74	25
GO:0005996	BP	GO:0005996	monosaccharide metabolic process	16/602	214/23972	0.000109213	0.00146309	0.00108151	Atf3/Hsd11b1/Pgk1/Akr1a1/Gpi1/Ldha/Aldoa/Taldo1/Mif/Tkt/Pkm/Igfbp4/Myc/Atf4/Ppp1ca/Pgam1	16
GO:0045087	BP	GO:0045087	innate immune response	18/602	260/23972	0.000111513	0.00148583	0.00109831	Serping1/Lbp/Prdx1/Spon2/C1ra/Axl/Ifitm3/Mif/Cyba/Lag3/C3/Ccl2/Ly86/Ccl5/Cd14/Cd74/H2-Ab1/H2-Aa	18
GO:0071621	BP	GO:0071621	granulocyte chemotaxis	4/602	11/23972	0.000112905	0.0014963	0.00110605	Rarres2/Ccl2/Ccl3/Ccl5	4
GO:0050852	BP	GO:0050852	T cell receptor signaling pathway	7/602	45/23972	0.000120522	0.0015887	0.00117435	Cd247/Lck/Ube2n/Thy1/Cd3e/Bcl2a1d/Skap1	7
GO:0008380	BP	GO:0008380	RNA splicing	17/602	239/23972	0.000123851	0.0016239	0.00120037	Snrpe/Snrpb/Magoh/Snrpg/Hnrnpf/Snrpd2/Rps13/Sf3b5/Snrpd3/Snrpf/Rps26/Lsm4/Npm1/Hnrnpk/Hnrnpa1/U2af1/Snrpd1	17
GO:0030198	BP	GO:0030198	extracellular matrix organization	13/602	152/23972	0.000125721	0.00163969	0.00121205	Dpt/Cst3/Gpm6b/Mfap5/Serpinh1/Crispld2/Lgals3/Anxa2/Sox9/Fbln5/Fbln1/Ccdc80/Smoc2	13
GO:0043062	BP	GO:0043062	extracellular structure organization	13/602	153/23972	0.000134306	0.00173515	0.00128261	Dpt/Cst3/Gpm6b/Mfap5/Serpinh1/Crispld2/Lgals3/Anxa2/Sox9/Fbln5/Fbln1/Ccdc80/Smoc2	13
GO:0070997	BP	GO:0070997	neuron death	14/602	174/23972	0.000134448	0.00173515	0.00128261	Ngf/Cdc42/Park7/Axl/Gpi1/Hmox1/Prdx2/Mt1/Rhoa/Gpx1/Lgmn/Hsp90ab1/Ccl3/Cxcl2	14
GO:0042098	BP	GO:0042098	T cell proliferation	12/602	133/23972	0.000136865	0.00175715	0.00129887	Rps6/Coro1a/Itgb2/Prdx2/Pnp/Cd3e/Ndfip1/Ctla4/Ccl5/H2-Ab1/H2-Aa/H2-Eb1	12
GO:0043523	BP	GO:0043523	regulation of neuron apoptotic process	13/602	154/23972	0.000143392	0.00182196	0.00134678	Ngf/Cdc42/Park7/Axl/Gpi1/Hmox1/Prdx2/Mt1/Rhoa/Gpx1/Lgmn/Hsp90ab1/Ccl3	13
GO:1901214	BP	GO:1901214	regulation of neuron death	13/602	154/23972	0.000143392	0.00182196	0.00134678	Ngf/Cdc42/Park7/Axl/Gpi1/Hmox1/Prdx2/Mt1/Rhoa/Gpx1/Lgmn/Hsp90ab1/Ccl3	13
GO:0002697	BP	GO:0002697	regulation of immune effector process	15/602	197/23972	0.000145205	0.00182963	0.00135244	Serping1/B2m/Lbp/Cd37/Mif/Hmox1/Pnp/Ndfip1/Lag3/C3/Ccl2/Ccl5/Fcgr3/Fcer1g/Cd74	15
GO:0002761	BP	GO:0002761	regulation of myeloid leukocyte differentiation	9/602	78/23972	0.000146048	0.00182963	0.00135244	Rbp1/Nme2/Id2/Myc/Ndfip1/Ccl3/Ccl5/Pf4/C1qc	9
GO:0002263	BP	GO:0002263	cell activation involved in immune response	12/602	134/23972	0.000146964	0.00182963	0.00135244	Lbp/Rps6/Lat/Hmox1/Lcp1/Gadd45g/Ywhaz/Lgals1/Ndfip1/Ccl3/Tyrobp/Fcer1g	12
GO:0002366	BP	GO:0002366	leukocyte activation involved in immune response	12/602	134/23972	0.000146964	0.00182963	0.00135244	Lbp/Rps6/Lat/Hmox1/Lcp1/Gadd45g/Ywhaz/Lgals1/Ndfip1/Ccl3/Tyrobp/Fcer1g	12
GO:0042060	BP	GO:0042060	wound healing	16/602	220/23972	0.000150501	0.00186425	0.00137803	Serpine2/Entpd2/Serping1/Anxa5/Axl/Vkorc1/Cnn2/Hmox1/Prdx2/Pkm/Anxa2/Gpx1/Cd34/C3/Pf4/Fcer1g	16
GO:0032970	BP	GO:0032970	regulation of actin filament-based process	14/602	176/23972	0.000151684	0.00186951	0.00138192	Arpc2/Dstn/Gpm6b/Tmsb4x/Capzb/Arpc3/Arpc1b/Tmsb10/Coro1a/Cnn2/Rhoa/Pfn1/Cfl1/Gsn	14
GO:0019318	BP	GO:0019318	hexose metabolic process	15/602	198/23972	0.000153551	0.0018831	0.00139197	Atf3/Hsd11b1/Pgk1/Gpi1/Ldha/Aldoa/Taldo1/Mif/Tkt/Pkm/Igfbp4/Myc/Atf4/Ppp1ca/Pgam1	15
GO:0070663	BP	GO:0070663	regulation of leukocyte proliferation	13/602	156/23972	0.00016316	0.00198164	0.00146481	Coro1a/Mif/Pnp/Cd3e/Ndfip1/Gstp1/Cdkn1a/Ctla4/Ccl5/Cd74/H2-Ab1/H2-Aa/H2-Eb1	13
GO:0006909	BP	GO:0006909	phagocytosis	10/602	97/23972	0.000163998	0.00198164	0.00146481	Cd302/Lbp/Axl/Coro1a/Cnn2/Anxa1/C3/Ccl2/Fcgr3/Fcer1g	10
GO:0016064	BP	GO:0016064	immunoglobulin mediated immune response	10/602	97/23972	0.000163998	0.00198164	0.00146481	Serping1/C1ra/Ndfip1/C3/H2-DMa/Fcgr3/Fcer1g/Cd74/H2-Ab1/H2-Eb1	10
GO:0051604	BP	GO:0051604	protein maturation	11/602	116/23972	0.00016609	0.00199713	0.00147626	Serpine2/Serping1/Psenen/Sec11a/Serpinh1/Spcs1/Ctsh/Myc/Sec11c/C3/Srgn	11
GO:0050729	BP	GO:0050729	positive regulation of inflammatory response	8/602	63/23972	0.000173405	0.00207497	0.0015338	Lbp/Mif/C3/Ccl3/Alox5ap/Ccl5/Fcgr3/Fcer1g	8
GO:0032760	BP	GO:0032760	positive regulation of tumor necrosis factor production	6/602	34/23972	0.00018072	0.00215205	0.00159078	Lbp/Ccl4/Ccl3/Cd14/Pf4/Fcer1g	6
GO:0030029	BP	GO:0030029	actin filament-based process	23/602	395/23972	0.000184329	0.00218447	0.00161474	Arpc2/Dstn/Gpm6b/Tmsb4x/Cdc42/Capzb/Arpc3/Ran/Arpc1b/Tmsb10/Arpc4/Coro1a/Cnn2/Hsp90b1/Myl6/Lcp1/Rhoa/Pfn1/Actg1/Rac2/Ezr/Cfl1/Gsn	23
GO:0032956	BP	GO:0032956	regulation of actin cytoskeleton organization	13/602	158/23972	0.000185227	0.00218461	0.00161485	Arpc2/Dstn/Gpm6b/Tmsb4x/Capzb/Arpc3/Arpc1b/Tmsb10/Coro1a/Rhoa/Pfn1/Cfl1/Gsn	13
GO:0030036	BP	GO:0030036	actin cytoskeleton organization	22/602	370/23972	0.000188568	0.00221343	0.00163615	Arpc2/Dstn/Gpm6b/Tmsb4x/Cdc42/Capzb/Arpc3/Ran/Arpc1b/Tmsb10/Arpc4/Coro1a/Cnn2/Hsp90b1/Lcp1/Rhoa/Pfn1/Actg1/Rac2/Ezr/Cfl1/Gsn	22
GO:0019724	BP	GO:0019724	B cell mediated immunity	10/602	99/23972	0.000194275	0.00226962	0.00167768	Serping1/C1ra/Ndfip1/C3/H2-DMa/Fcgr3/Fcer1g/Cd74/H2-Ab1/H2-Eb1	10
GO:0001935	BP	GO:0001935	endothelial cell proliferation	9/602	81/23972	0.000195491	0.00227305	0.00168021	Ecm1/Atpif1/Hmgb2/Cyba/Pgf/Nr4a1/Atp5a1/Cd34/Ccl2	9
GO:0050678	BP	GO:0050678	regulation of epithelial cell proliferation	15/602	203/23972	0.000201826	0.00233568	0.00172652	Maged1/Ecm1/Atpif1/Hmgb2/Cyba/Gpx1/Serpinf1/Nme2/Sox9/Pgf/Myc/Nr4a1/Hmgn1/Atp5a1/Ccl2	15
GO:0001819	BP	GO:0001819	positive regulation of cytokine production	14/602	181/23972	0.00020336	0.00234244	0.00173151	Lbp/Hilpda/Mif/Cd3e/Tigit/Cd34/C3/Ccl4/Ccl3/Ccl5/Cd14/Pf4/Fcer1g/Cd74	14
GO:0031663	BP	GO:0031663	lipopolysaccharide-mediated signaling pathway	6/602	35/23972	0.000213519	0.00244584	0.00180794	Lbp/Mif/Prdx2/Ccl2/Ccl3/Ccl5	6
GO:0051099	BP	GO:0051099	positive regulation of binding	9/602	82/23972	0.000214781	0.00244584	0.00180794	Edf1/S100a10/Txn1/Eno1/Ran/Hmgb2/Map1lc3b/Anxa2/Hsp90ab1	9
GO:0030335	BP	GO:0030335	positive regulation of cell migration	16/602	227/23972	0.000215313	0.00244584	0.00180794	Lbp/Srpx2/Tmsb4x/Rarres2/Coro1a/Mif/Acp5/Ctsh/Sox9/Ccl2/Ccl7/Ccl4/Ccl3/Cxcl10/Ccl5/Cd74	16
GO:0006098	BP	GO:0006098	pentose-phosphate shunt	4/602	13/23972	0.000235019	0.00263328	0.0019465	Hsd11b1/Taldo1/Tkt/Pgam1	4
GO:0006740	BP	GO:0006740	NADPH regeneration	4/602	13/23972	0.000235019	0.00263328	0.0019465	Hsd11b1/Taldo1/Tkt/Pgam1	4
GO:0010939	BP	GO:0010939	regulation of necrotic cell death	4/602	13/23972	0.000235019	0.00263328	0.0019465	Tspo/Gstp1/Fth1/Cd34	4
GO:0002821	BP	GO:0002821	positive regulation of adaptive immune response	8/602	66/23972	0.000240787	0.0026857	0.00198525	B2m/Mif/Pnp/C3/Fcgr3/Fcer1g/Cd74/H2-Ab1	8
GO:0016049	BP	GO:0016049	cell growth	20/602	327/23972	0.000252507	0.00279289	0.00206448	Serpine2/Fhl1/Rbbp7/Lamtor2/Ngf/Eno1/Htra3/Emp3/Ndn/Nupr1/Ndufa13/Rrad/Cyba/Rhoa/Npm1/Igfbp4/Sox9/Atp6v0e/Cdkn1a/Igfbp7	20
GO:0030163	BP	GO:0030163	protein catabolic process	24/602	430/23972	0.000252663	0.00279289	0.00206448	Sumo1/Serpine2/Cst3/Psma7/Timp1/Psmb4/Psma5/Sec61b/Psmb2/Cdc42/Hsp90b1/Ube2n/Psmb5/Psma4/Gpx1/Skp1a/Psmb6/Psmb3/Psmc5/Sox9/Sumo2/Psma3/Psmb1/Ndfip1	24
GO:0002429	BP	GO:0002429	immune response-activating cell surface receptor signaling pathway	9/602	84/23972	0.000258121	0.00284049	0.00209966	Cd247/Lck/Ube2n/Thy1/Cd3e/Bcl2a1d/Skap1/Ctla4/Fcer1g	9
GO:0002275	BP	GO:0002275	myeloid cell activation involved in immune response	7/602	51/23972	0.00027002	0.00290655	0.00214849	Lbp/Lat/Hmox1/Ywhaz/Ccl3/Tyrobp/Fcer1g	7
GO:0002444	BP	GO:0002444	myeloid leukocyte mediated immunity	7/602	51/23972	0.00027002	0.00290655	0.00214849	Lat/Hmox1/Ywhaz/C3/Ccl3/Fcgr3/Fcer1g	7
GO:0030193	BP	GO:0030193	regulation of blood coagulation	7/602	51/23972	0.00027002	0.00290655	0.00214849	Serpine2/Serping1/Vkorc1/Prdx2/Anxa2/Cd34/Fcer1g	7
GO:1900046	BP	GO:1900046	regulation of hemostasis	7/602	51/23972	0.00027002	0.00290655	0.00214849	Serpine2/Serping1/Vkorc1/Prdx2/Anxa2/Cd34/Fcer1g	7
GO:2000377	BP	GO:2000377	regulation of reactive oxygen species metabolic process	7/602	51/23972	0.00027002	0.00290655	0.00214849	Romo1/Prdx2/Acp5/Fbln5/Tspo/Gstp1/Cdkn1a	7
GO:2000147	BP	GO:2000147	positive regulation of cell motility	16/602	232/23972	0.000275319	0.0029507	0.00218113	Lbp/Srpx2/Tmsb4x/Rarres2/Coro1a/Mif/Acp5/Ctsh/Sox9/Ccl2/Ccl7/Ccl4/Ccl3/Cxcl10/Ccl5/Cd74	16
GO:0051402	BP	GO:0051402	neuron apoptotic process	13/602	165/23972	0.000283803	0.00302846	0.00223861	Ngf/Cdc42/Park7/Axl/Gpi1/Hmox1/Prdx2/Mt1/Rhoa/Gpx1/Lgmn/Hsp90ab1/Ccl3	13
GO:0043524	BP	GO:0043524	negative regulation of neuron apoptotic process	10/602	104/23972	0.000291102	0.00307968	0.00227648	Ngf/Park7/Axl/Gpi1/Hmox1/Prdx2/Mt1/Rhoa/Lgmn/Hsp90ab1	10
GO:1901215	BP	GO:1901215	negative regulation of neuron death	10/602	104/23972	0.000291102	0.00307968	0.00227648	Ngf/Park7/Axl/Gpi1/Hmox1/Prdx2/Mt1/Rhoa/Lgmn/Hsp90ab1	10
GO:0006575	BP	GO:0006575	cellular modified amino acid metabolic process	11/602	125/23972	0.000320043	0.00332629	0.00245876	Gstm2/Gstm1/Mgst1/Gstt1/Gpx4/Gpx1/Gpx3/Eif5a/Ddah2/Gstp1/Alox5ap	11
GO:0019430	BP	GO:0019430	removal of superoxide radicals	4/602	14/23972	0.000322508	0.00332629	0.00245876	Prdx1/Sod3/Prdx2/Fbln5	4
GO:0030502	BP	GO:0030502	negative regulation of bone mineralization	4/602	14/23972	0.000322508	0.00332629	0.00245876	Ecm1/Sox9/Srgn/Ccl3	4
GO:0051085	BP	GO:0051085	chaperone cofactor-dependent protein refolding	4/602	14/23972	0.000322508	0.00332629	0.00245876	Hspa8/H2-DMa/H2-DMb1/Cd74	4
GO:0071450	BP	GO:0071450	cellular response to oxygen radical	4/602	14/23972	0.000322508	0.00332629	0.00245876	Prdx1/Sod3/Prdx2/Fbln5	4
GO:0071451	BP	GO:0071451	cellular response to superoxide	4/602	14/23972	0.000322508	0.00332629	0.00245876	Prdx1/Sod3/Prdx2/Fbln5	4
GO:0048520	BP	GO:0048520	positive regulation of behavior	9/602	87/23972	0.000336532	0.00345646	0.00255499	Lbp/Rarres2/Ccl2/Ccl7/Ccl4/Ccl3/Cxcl10/Ccl5/Cd74	9
GO:0002237	BP	GO:0002237	response to molecule of bacterial origin	15/602	213/23972	0.00033883	0.00346563	0.00256176	B2m/Lbp/Mgst1/Axl/Mif/Prdx2/Acp5/Litaf/Gstp1/Adm/Ccl2/Ccl3/Ccl5/Cd14/Cxcl2	15
GO:0033043	BP	GO:0033043	regulation of organelle organization	24/602	439/23972	0.000341567	0.00347918	0.00257178	Arpc2/Dstn/Gpm6b/Tmsb4x/Cdc42/Capzb/Pebp1/Arpc3/Fis1/Arpc1b/Tmsb10/Coro1a/Tcf21/Ube2n/Anxa2/Rhoa/Npm1/Pfn1/Tmed9/Myc/Ranbp1/Cfl1/Anxa1/Gsn	24
GO:0090066	BP	GO:0090066	regulation of anatomical structure size	18/602	287/23972	0.00037535	0.00380756	0.00281451	Arpc2/Dstn/Tmsb4x/Ngf/Capzb/Arpc3/Arpc1b/Tmsb10/Coro1a/Mmp2/Manf/Rhoa/Gpx1/Pfn1/Hsp90ab1/Cfl1/Adm/Gsn	18
GO:0002764	BP	GO:0002764	immune response-regulating signaling pathway	12/602	149/23972	0.000394235	0.00395815	0.00292582	Cd247/Lbp/Lck/Ube2n/Thy1/Cd3e/Bcl2a1d/Ctsh/Skap1/Ctla4/Fcgr3/Fcer1g	12
GO:0002819	BP	GO:0002819	regulation of adaptive immune response	10/602	108/23972	0.000395012	0.00395815	0.00292582	B2m/Mif/Pnp/Samsn1/Ndfip1/C3/Fcgr3/Fcer1g/Cd74/H2-Ab1	10
GO:0016485	BP	GO:0016485	protein processing	10/602	108/23972	0.000395012	0.00395815	0.00292582	Serpine2/Serping1/Psenen/Sec11a/Spcs1/Ctsh/Myc/Sec11c/C3/Srgn	10
GO:0050864	BP	GO:0050864	regulation of B cell activation	9/602	89/23972	0.000398999	0.00397338	0.00293708	Il2rg/Mif/Pnp/Id2/Samsn1/Ndfip1/Cdkn1a/Ctla4/Cd74	9
GO:0050851	BP	GO:0050851	antigen receptor-mediated signaling pathway	8/602	71/23972	0.000399755	0.00397338	0.00293708	Cd247/Lck/Ube2n/Thy1/Cd3e/Bcl2a1d/Skap1/Ctla4	8
GO:0006739	BP	GO:0006739	NADP metabolic process	5/602	26/23972	0.000417189	0.00409709	0.00302853	Hsd11b1/Taldo1/Tkt/Prdx5/Pgam1	5
GO:0042451	BP	GO:0042451	purine nucleoside biosynthetic process	5/602	26/23972	0.000417189	0.00409709	0.00302853	Hprt/Aprt/Pnp/Impdh2/Nme2	5
GO:0046129	BP	GO:0046129	purine ribonucleoside biosynthetic process	5/602	26/23972	0.000417189	0.00409709	0.00302853	Hprt/Aprt/Pnp/Impdh2/Nme2	5
GO:0050670	BP	GO:0050670	regulation of lymphocyte proliferation	12/602	150/23972	0.000418955	0.00409811	0.00302929	Coro1a/Mif/Pnp/Cd3e/Ndfip1/Cdkn1a/Ctla4/Ccl5/Cd74/H2-Ab1/H2-Aa/H2-Eb1	12
GO:2000403	BP	GO:2000403	positive regulation of lymphocyte migration	4/602	15/23972	0.000431079	0.00420004	0.00310463	Ccl7/Ccl4/Ccl3/Ccl5	4
GO:0006096	BP	GO:0006096	glycolytic process	7/602	55/23972	0.000434089	0.00421272	0.003114	Pgk1/Gpi1/Ldha/Aldoa/Mif/Pkm/Pgam1	7
GO:0040017	BP	GO:0040017	positive regulation of locomotion	16/602	242/23972	0.000439787	0.00423663	0.00313168	Lbp/Srpx2/Tmsb4x/Rarres2/Coro1a/Mif/Acp5/Ctsh/Sox9/Ccl2/Ccl7/Ccl4/Ccl3/Cxcl10/Ccl5/Cd74	16
GO:0001936	BP	GO:0001936	regulation of endothelial cell proliferation	8/602	72/23972	0.000439991	0.00423663	0.00313168	Ecm1/Atpif1/Hmgb2/Cyba/Pgf/Nr4a1/Atp5a1/Ccl2	8
GO:0032944	BP	GO:0032944	regulation of mononuclear cell proliferation	12/602	151/23972	0.00044497	0.0042679	0.0031548	Coro1a/Mif/Pnp/Cd3e/Ndfip1/Cdkn1a/Ctla4/Ccl5/Cd74/H2-Ab1/H2-Aa/H2-Eb1	12
GO:0043280	BP	GO:0043280	positive regulation of cysteine-type endopeptidase activity involved in apoptotic process	9/602	91/23972	0.000470713	0.00447996	0.00331154	Bcap31/Lck/Fis1/Cycs/Rps3/Rps27l/Rhoa/Dap/Myc	9
GO:2001056	BP	GO:2001056	positive regulation of cysteine-type endopeptidase activity	9/602	91/23972	0.000470713	0.00447996	0.00331154	Bcap31/Lck/Fis1/Cycs/Rps3/Rps27l/Rhoa/Dap/Myc	9
GO:0045454	BP	GO:0045454	cell redox homeostasis	7/602	56/23972	0.000485506	0.00460297	0.00340247	Pdia3/Txn1/Sh3bgrl3/Gpx1/Glrx/Pdia6/Txn2	7
GO:0051493	BP	GO:0051493	regulation of cytoskeleton organization	16/602	245/23972	0.000503233	0.00475275	0.00351319	Arpc2/Dstn/Gpm6b/Tmsb4x/Cdc42/Capzb/Arpc3/Arpc1b/Tmsb10/Coro1a/Rhoa/Npm1/Pfn1/Ranbp1/Cfl1/Gsn	16
GO:0002437	BP	GO:0002437	inflammatory response to antigenic stimulus	6/602	41/23972	0.000520707	0.00486191	0.00359388	Psmb4/Gpx1/C3/Fcgr3/Fcer1g/H2-Eb1	6
GO:0045428	BP	GO:0045428	regulation of nitric oxide biosynthetic process	6/602	41/23972	0.000520707	0.00486191	0.00359388	Ptgis/Dynll1/Itgb2/Acp5/Tspo/Cd34	6
GO:0045576	BP	GO:0045576	mast cell activation	6/602	41/23972	0.000520707	0.00486191	0.00359388	Cd48/Lat/Hmox1/Ywhaz/Fcgr3/Fcer1g	6
GO:0051603	BP	GO:0051603	proteolysis involved in protein catabolic process	19/602	322/23972	0.000554728	0.00516002	0.00381424	Sumo1/Psma7/Psmb4/Psma5/Sec61b/Psmb2/Hsp90b1/Ube2n/Psmb5/Psma4/Gpx1/Skp1a/Psmb6/Psmb3/Psmc5/Sumo2/Psma3/Psmb1/Ndfip1	19
GO:0061082	BP	GO:0061082	myeloid leukocyte cytokine production	4/602	16/23972	0.000563405	0.00520147	0.00384488	Mif/Hmox1/Fcer1g/Cd74	4
GO:1901070	BP	GO:1901070	guanosine-containing compound biosynthetic process	4/602	16/23972	0.000563405	0.00520147	0.00384488	Hprt/Pnp/Impdh2/Nme2	4
GO:0034097	BP	GO:0034097	response to cytokine	19/602	323/23972	0.000575965	0.00528304	0.00390517	Ifi205/Il2rg/Ecm1/Il11ra1/Ddost/Axl/Coro1a/Ifitm3/Acp5/Txndc17/Serpina3n/Il2rb/Csnk2b/Ccl2/Ccl5/Pf4/Cd74/H2-Ab1/H2-Aa	19
GO:0019932	BP	GO:0019932	second-messenger-mediated signaling	11/602	134/23972	0.000579735	0.00528304	0.00390517	Bcap31/Pebp1/Fis1/Lat/Mt2/Mt1/Cd3e/Sox9/Cd8a/Ccl4/Ccl3	11
GO:0022618	BP	GO:0022618	ribonucleoprotein complex assembly	8/602	75/23972	0.000580813	0.00528304	0.00390517	Rps6/Rps17/Rps15/Rps25/Rpsa/Rpl24/Rps2/Rps14	8
GO:2001020	BP	GO:2001020	regulation of response to DNA damage stimulus	8/602	75/23972	0.000580813	0.00528304	0.00390517	Rpa2/Rps3/Mif/Ube2n/Pnp/Npm1/Myc/Cd74	8
GO:0009163	BP	GO:0009163	nucleoside biosynthetic process	5/602	28/23972	0.000598027	0.00539977	0.00399146	Hprt/Aprt/Pnp/Impdh2/Nme2	5
GO:0042455	BP	GO:0042455	ribonucleoside biosynthetic process	5/602	28/23972	0.000598027	0.00539977	0.00399146	Hprt/Aprt/Pnp/Impdh2/Nme2	5
GO:0002274	BP	GO:0002274	myeloid leukocyte activation	10/602	114/23972	0.000607403	0.00546441	0.00403924	Cd48/Lbp/Lat/Hmox1/Ywhaz/Ccl3/Ccl5/Fcgr3/Tyrobp/Fcer1g	10
GO:0009617	BP	GO:0009617	response to bacterium	20/602	352/23972	0.000645433	0.00578543	0.00427653	B2m/Romo1/Lbp/Mgst1/Axl/Mif/Prdx2/Acp5/Gpx1/Litaf/Gstp1/Adm/Ccl2/Ccl3/Ccl5/Cd14/Fcer1g/Cxcl2/Lyz2/H2-Eb1	20
GO:0032272	BP	GO:0032272	negative regulation of protein polymerization	6/602	43/23972	0.000676699	0.00604371	0.00446745	Tmsb4x/Capzb/Tmsb10/Vdac2/Pfn1/Gsn	6
GO:0046034	BP	GO:0046034	ATP metabolic process	17/602	277/23972	0.000689249	0.00613357	0.00453388	Atp5c1/Ola1/Atp5g3/Atp5e/Atp5f1/Atp5j2/Atp6v1f/Aldoa/Atp5d/Atp5b/Hspa8/Atp5l/Pkm/Eif4a1/Psmc5/Atp5h/Atp5a1	17
GO:0010950	BP	GO:0010950	positive regulation of endopeptidase activity	9/602	96/23972	0.000697274	0.00618267	0.00457017	Bcap31/Lck/Fis1/Cycs/Rps3/Rps27l/Rhoa/Dap/Myc	9
GO:0050878	BP	GO:0050878	regulation of body fluid levels	14/602	205/23972	0.000715907	0.00626841	0.00463355	Serpine2/Entpd2/Serping1/Anxa5/Axl/Vkorc1/Prdx2/Cyba/Aprt/Anxa2/Cd34/C3/Pf4/Fcer1g	14
GO:0006458	BP	GO:0006458	'de novo' protein folding	4/602	17/23972	0.000722202	0.00626841	0.00463355	Hspa8/H2-DMa/H2-DMb1/Cd74	4
GO:0048246	BP	GO:0048246	macrophage chemotaxis	4/602	17/23972	0.000722202	0.00626841	0.00463355	Rarres2/Ccl2/Ccl3/Ccl5	4
GO:0051084	BP	GO:0051084	'de novo' post-translational protein folding	4/602	17/23972	0.000722202	0.00626841	0.00463355	Hspa8/H2-DMa/H2-DMb1/Cd74	4
GO:0070265	BP	GO:0070265	necrotic cell death	4/602	17/23972	0.000722202	0.00626841	0.00463355	Tspo/Gstp1/Fth1/Cd34	4
GO:0072678	BP	GO:0072678	T cell migration	4/602	17/23972	0.000722202	0.00626841	0.00463355	Ecm1/Ccl2/Ccl3/Ccl5	4
GO:0070167	BP	GO:0070167	regulation of biomineral tissue development	7/602	60/23972	0.000741675	0.00641483	0.00474179	Gpm6b/Ecm1/Sox9/Aspn/Srgn/Mgp/Ccl3	7
GO:0050920	BP	GO:0050920	regulation of chemotaxis	9/602	97/23972	0.000751814	0.00647979	0.00478981	Lbp/Rarres2/Ccl2/Ccl7/Ccl4/Ccl3/Cxcl10/Ccl5/Cd74	9
GO:0045580	BP	GO:0045580	regulation of T cell differentiation	8/602	78/23972	0.000755991	0.0064931	0.00479964	Il2rg/Lck/Prdx2/Pnp/H2-DMa/Ctla4/Cd74/H2-Aa	8
GO:0002253	BP	GO:0002253	activation of immune response	13/602	184/23972	0.000801021	0.00685596	0.00506786	Cd247/Serping1/Lbp/Lck/C1ra/Ube2n/Thy1/Cd3e/Bcl2a1d/Skap1/C3/Ctla4/Fcer1g	13
GO:0030282	BP	GO:0030282	bone mineralization	8/602	79/23972	0.000823009	0.00697154	0.00515329	Gpm6b/Ecm1/Clec3b/Sox9/Aspn/Srgn/Mgp/Ccl3	8
GO:0051168	BP	GO:0051168	nuclear export	8/602	79/23972	0.000823009	0.00697154	0.00515329	Txn1/Ran/Rps15/Rpsa/Npm1/Eif5a/Hnrnpa1/Rps28	8
GO:0071826	BP	GO:0071826	ribonucleoprotein complex subunit organization	8/602	79/23972	0.000823009	0.00697154	0.00515329	Rps6/Rps17/Rps15/Rps25/Rpsa/Rpl24/Rps2/Rps14	8
GO:0002532	BP	GO:0002532	production of molecular mediator involved in inflammatory response	5/602	30/23972	0.000832011	0.00702365	0.00519182	Lbp/Prdx2/Ywhaz/Alox5ap/Fcer1g	5
GO:0045621	BP	GO:0045621	positive regulation of lymphocyte differentiation	7/602	62/23972	0.000904622	0.00752911	0.00556545	Il2rg/Lck/Axl/Pnp/H2-DMa/Cd74/H2-Aa	7
GO:0048145	BP	GO:0048145	regulation of fibroblast proliferation	7/602	62/23972	0.000904622	0.00752911	0.00556545	Nupr1/Mif/Myc/Gstp1/Fth1/Cdkn1a/Cd74	7
GO:0050777	BP	GO:0050777	negative regulation of immune response	7/602	62/23972	0.000904622	0.00752911	0.00556545	Serping1/Psmb4/Gpx1/Samsn1/Ndfip1/Ctla4/H2-Eb1	7
GO:0006662	BP	GO:0006662	glycerol ether metabolic process	4/602	18/23972	0.000910213	0.00752911	0.00556545	Pdia3/Txn1/Pdia6/Txn2	4
GO:0018904	BP	GO:0018904	ether metabolic process	4/602	18/23972	0.000910213	0.00752911	0.00556545	Pdia3/Txn1/Pdia6/Txn2	4
GO:0034110	BP	GO:0034110	regulation of homotypic cell-cell adhesion	4/602	18/23972	0.000910213	0.00752911	0.00556545	Serpine2/Lgals1/Gstp1/Ccl5	4
GO:0043254	BP	GO:0043254	regulation of protein-containing complex assembly	13/602	187/23972	0.000930198	0.00766869	0.00566862	Sumo1/Arpc2/Tmsb4x/Cdc42/Capzb/Arpc3/Arpc1b/Tmsb10/Coro1a/Vdac2/Rhoa/Pfn1/Gsn	13
GO:0044265	BP	GO:0044265	cellular macromolecule catabolic process	23/602	444/23972	0.000936508	0.00769497	0.00568805	Sumo1/Psma7/Psmb4/Psma5/Sec61b/Magoh/Psmb2/Cycs/Hsp90b1/Ube2n/Psmb5/Psma4/Gpx1/Skp1a/Psmb6/Psmb3/Psmc5/Sumo2/Psma3/Eif3e/Myc/Psmb1/Ndfip1	23
GO:0071222	BP	GO:0071222	cellular response to lipopolysaccharide	10/602	121/23972	0.000966389	0.00791412	0.00585004	Lbp/Axl/Mif/Prdx2/Litaf/Gstp1/Ccl2/Ccl3/Ccl5/Cd14	10
GO:0050819	BP	GO:0050819	negative regulation of coagulation	5/602	31/23972	0.000971731	0.00793152	0.0058629	Serpine2/Serping1/Anxa5/Anxa2/Cd34	5
GO:0009636	BP	GO:0009636	response to toxic substance	7/602	63/23972	0.000996024	0.00807632	0.00596994	Nupr1/Mt2/Mt1/Gpx1/Ccl4/Ccl3/Ccl5	7
GO:0048144	BP	GO:0048144	fibroblast proliferation	7/602	63/23972	0.000996024	0.00807632	0.00596994	Nupr1/Mif/Myc/Gstp1/Fth1/Cdkn1a/Cd74	7
GO:2000045	BP	GO:2000045	regulation of G1/S transition of mitotic cell cycle	6/602	47/23972	0.00109511	0.00885063	0.00654231	Fhl1/Rps6/Rps27l/Id2/Rpl24/Cdkn1a	6
GO:0006081	BP	GO:0006081	cellular aldehyde metabolic process	5/602	32/23972	0.00112815	0.00908788	0.00671768	Akr1a1/Gpi1/Taldo1/Tkt/Esd	5
GO:0045807	BP	GO:0045807	positive regulation of endocytosis	8/602	83/23972	0.00114033	0.00915608	0.00676809	Cd63/Hnrnpk/Anxa1/C3/Ccl2/Fcgr3/Cd14/Fcer1g	8
GO:0031333	BP	GO:0031333	negative regulation of protein-containing complex assembly	7/602	65/23972	0.00120053	0.00960813	0.00710224	Tmsb4x/Cdc42/Capzb/Tmsb10/Vdac2/Pfn1/Gsn	7
GO:0006809	BP	GO:0006809	nitric oxide biosynthetic process	6/602	48/23972	0.00122537	0.00977524	0.00722577	Ptgis/Dynll1/Itgb2/Acp5/Tspo/Cd34	6
GO:0032496	BP	GO:0032496	response to lipopolysaccharide	13/602	193/23972	0.00124129	0.00987027	0.00729601	Lbp/Mgst1/Axl/Mif/Prdx2/Acp5/Litaf/Gstp1/Adm/Ccl2/Ccl3/Ccl5/Cd14	13
GO:0010638	BP	GO:0010638	positive regulation of organelle organization	13/602	194/23972	0.00130073	0.0102903	0.00760646	Arpc2/Dstn/Pebp1/Coro1a/Ube2n/Anxa2/Rhoa/Npm1/Pfn1/Tmed9/Ranbp1/Cfl1/Anxa1	13
GO:0030837	BP	GO:0030837	negative regulation of actin filament polymerization	5/602	33/23972	0.00130246	0.0102903	0.00760646	Tmsb4x/Capzb/Tmsb10/Pfn1/Gsn	5
GO:0045123	BP	GO:0045123	cellular extravasation	4/602	20/23972	0.0013849	0.0109066	0.00806209	Selplg/Itgb2/Ccl2/Ccl5	4
GO:0032102	BP	GO:0032102	negative regulation of response to external stimulus	10/602	127/23972	0.00139803	0.010975	0.0081126	Ptgis/Psmb4/Acp5/Gpx1/Serpinf1/Ndfip1/Gstp1/Anxa1/Ccl2/H2-Eb1	10
GO:0042129	BP	GO:0042129	regulation of T cell proliferation	9/602	106/23972	0.00141678	0.0110869	0.00819533	Coro1a/Pnp/Cd3e/Ndfip1/Ctla4/Ccl5/H2-Ab1/H2-Aa/H2-Eb1	9
GO:0033365	BP	GO:0033365	protein localization to organelle	19/602	349/23972	0.00143548	0.0111976	0.00827719	Srp14/Sec61b/Txn1/Prdx1/Rpl11/Ran/Kdelr2/Kdelr1/Arl1/Tomm20/Ywhaz/Kdelr3/Tomm22/Litaf/Hsp90ab1/Cfl1/Cdkn1a/Srgn/Folr2	19
GO:0051235	BP	GO:0051235	maintenance of location	11/602	150/23972	0.00146757	0.0113971	0.00842461	Tmsb4x/Lck/Cdc42/Kdelr2/Tmsb10/Kdelr1/Pfn1/Kdelr3/Fth1/Srgn/Ccl3	11
GO:0006417	BP	GO:0006417	regulation of translation	12/602	173/23972	0.00147029	0.0113971	0.00842461	Srp14/Rbm3/Rps4x/Magoh/Rps5/Eif3k/Sarnp/Ndufa13/Rps27l/Eif5a/Rps14/Ppp1ca	12
GO:0045637	BP	GO:0045637	regulation of myeloid cell differentiation	10/602	128/23972	0.00148323	0.0114613	0.00847211	Hmgb2/Rbp1/Nme2/Id2/Myc/Ndfip1/Ccl3/Ccl5/Pf4/C1qc	10
GO:0071248	BP	GO:0071248	cellular response to metal ion	6/602	50/23972	0.00152114	0.0117175	0.00866147	Hmox1/Junb/Mt1/Id2/Alox5ap/Gsn	6
GO:0071219	BP	GO:0071219	cellular response to molecule of bacterial origin	10/602	129/23972	0.0015726	0.0120762	0.00892662	Lbp/Axl/Mif/Prdx2/Litaf/Gstp1/Ccl2/Ccl3/Ccl5/Cd14	10
GO:0030099	BP	GO:0030099	myeloid cell differentiation	15/602	248/23972	0.00160705	0.0123024	0.00909385	Timp1/Rps6/Rps19/Hmgb2/Junb/Rbp1/Nme2/Id2/Myc/Ndfip1/Rps14/Ccl3/Ccl5/Pf4/C1qc	15
GO:0071622	BP	GO:0071622	regulation of granulocyte chemotaxis	3/602	10/23972	0.00165746	0.012649	0.00935003	Rarres2/Ccl2/Ccl5	3
GO:0002573	BP	GO:0002573	myeloid leukocyte differentiation	10/602	130/23972	0.00166629	0.0126772	0.00937085	Junb/Rbp1/Nme2/Id2/Myc/Ndfip1/Ccl3/Ccl5/Pf4/C1qc	10
GO:0045061	BP	GO:0045061	thymic T cell selection	4/602	21/23972	0.00167707	0.01272	0.00940248	Cd3d/Cd3e/H2-DMa/Cd74	4
GO:0033077	BP	GO:0033077	T cell differentiation in thymus	7/602	69/23972	0.00170724	0.012848	0.00949709	B2m/Il2rg/Rps6/Cd3d/Cd3e/H2-DMa/Cd74	7
GO:0061041	BP	GO:0061041	regulation of wound healing	7/602	69/23972	0.00170724	0.012848	0.00949709	Serpine2/Serping1/Vkorc1/Prdx2/Anxa2/Cd34/Fcer1g	7
GO:0070206	BP	GO:0070206	protein trimerization	5/602	35/23972	0.00170959	0.012848	0.00949709	Mgst1/Mif/Col6a2/Col6a1/Alox5ap	5
GO:0010038	BP	GO:0010038	response to metal ion	11/602	153/23972	0.00171942	0.0128826	0.0095227	Lck/Sod3/Hmox1/Junb/Mt2/Mt1/Gpx1/Id2/Crip1/Alox5ap/Gsn	11
GO:0001938	BP	GO:0001938	positive regulation of endothelial cell proliferation	6/602	52/23972	0.00186829	0.0139134	0.0102847	Ecm1/Hmgb2/Cyba/Pgf/Nr4a1/Ccl2	6
GO:0046209	BP	GO:0046209	nitric oxide metabolic process	6/602	52/23972	0.00186829	0.0139134	0.0102847	Ptgis/Dynll1/Itgb2/Acp5/Tspo/Cd34	6
GO:0006874	BP	GO:0006874	intracellular calcium ion homeostasis	15/602	252/23972	0.00187843	0.0139468	0.0103094	Dbi/Bcap31/Lck/Cd52/Cxcl1/Fis1/Fxyd1/Ndn/Thy1/Hexb/Adm/Ccl2/Ccl3/Ccl5/Cxcl2	15
GO:0048871	BP	GO:0048871	multicellular organismal-level homeostasis	11/602	155/23972	0.00190613	0.0141099	0.0104299	Ndn/Coro1a/Acp5/Ctsh/Gpx1/Sox9/Rac2/Prdx5/Cd34/Ctss/Ccl5	11
GO:0001516	BP	GO:0001516	prostaglandin biosynthetic process	4/602	22/23972	0.00200943	0.0146981	0.0108647	Ptgis/Mif/Anxa1/Cd74	4
GO:0002548	BP	GO:0002548	monocyte chemotaxis	4/602	22/23972	0.00200943	0.0146981	0.0108647	Ccl2/Ccl3/Ccl5/Ccl12	4
GO:0046457	BP	GO:0046457	prostanoid biosynthetic process	4/602	22/23972	0.00200943	0.0146981	0.0108647	Ptgis/Mif/Anxa1/Cd74	4
GO:0048147	BP	GO:0048147	negative regulation of fibroblast proliferation	4/602	22/23972	0.00200943	0.0146981	0.0108647	Nupr1/Myc/Gstp1/Fth1	4
GO:0045582	BP	GO:0045582	positive regulation of T cell differentiation	6/602	53/23972	0.00206285	0.0150108	0.0110958	Il2rg/Lck/Pnp/H2-DMa/Cd74/H2-Aa	6
GO:0045185	BP	GO:0045185	maintenance of protein location	8/602	91/23972	0.00206436	0.0150108	0.0110958	Tmsb4x/Cdc42/Kdelr2/Tmsb10/Kdelr1/Pfn1/Kdelr3/Srgn	8
GO:2000241	BP	GO:2000241	regulation of reproductive process	9/602	113/23972	0.00220839	0.0159926	0.0118216	Timp1/Nupr1/Ppia/Pfn1/Serpinf1/Sox9/Ccl4/Ccl3/Ccl5	9
GO:0008360	BP	GO:0008360	regulation of cell shape	8/602	92/23972	0.00221236	0.0159926	0.0118216	Coro1a/Aldoa/Hexb/Ezr/Myl12a/Ccl2/Ccl7/Ccl3	8
GO:0045059	BP	GO:0045059	positive thymic T cell selection	3/602	11/23972	0.00223666	0.0160273	0.0118472	Cd3d/H2-DMa/Cd74	3
GO:0045649	BP	GO:0045649	regulation of macrophage differentiation	3/602	11/23972	0.00223666	0.0160273	0.0118472	Id2/Pf4/C1qc	3
GO:0071674	BP	GO:0071674	mononuclear cell migration	3/602	11/23972	0.00223666	0.0160273	0.0118472	Rarres2/Ccl2/Ccl5	3
GO:0050764	BP	GO:0050764	regulation of phagocytosis	6/602	54/23972	0.00227231	0.0162355	0.0120011	Cnn2/Anxa1/C3/Ccl2/Fcgr3/Fcer1g	6
GO:0019221	BP	GO:0019221	cytokine-mediated signaling pathway	12/602	183/23972	0.00235643	0.0167879	0.0124094	Il2rg/Ecm1/Il11ra1/Axl/Ifitm3/Txndc17/Il2rb/Csnk2b/Ccl2/Ccl5/Pf4/Cd74	12
GO:0061077	BP	GO:0061077	chaperone-mediated protein folding	4/602	23/23972	0.00238466	0.01694	0.0125219	Hspa8/H2-DMa/H2-DMb1/Cd74	4
GO:0043299	BP	GO:0043299	leukocyte degranulation	5/602	38/23972	0.00248512	0.0175525	0.0129746	Lat/Hmox1/Ywhaz/Ccl3/Fcer1g	5
GO:0050918	BP	GO:0050918	positive chemotaxis	5/602	38/23972	0.00248512	0.0175525	0.0129746	Coro1a/Mif/Hmgb2/Ccl3/Ccl5	5
GO:0070664	BP	GO:0070664	negative regulation of leukocyte proliferation	6/602	55/23972	0.0024974	0.0175888	0.0130015	Ndfip1/Gstp1/Ctla4/H2-Ab1/H2-Aa/H2-Eb1	6
GO:0055074	BP	GO:0055074	calcium ion homeostasis	15/602	261/23972	0.00263076	0.0184753	0.0136568	Dbi/Bcap31/Lck/Cd52/Cxcl1/Fis1/Fxyd1/Ndn/Thy1/Hexb/Adm/Ccl2/Ccl3/Ccl5/Cxcl2	15
GO:0030500	BP	GO:0030500	regulation of bone mineralization	6/602	56/23972	0.00273883	0.0191796	0.0141774	Gpm6b/Ecm1/Sox9/Srgn/Mgp/Ccl3	6
GO:0002757	BP	GO:0002757	immune response-activating signaling pathway	10/602	140/23972	0.00287543	0.0200792	0.0148423	Cd247/Lbp/Lck/Ube2n/Thy1/Cd3e/Bcl2a1d/Skap1/Ctla4/Fcer1g	10
GO:0002885	BP	GO:0002885	positive regulation of hypersensitivity	3/602	12/23972	0.00292689	0.0202662	0.0149806	C3/Fcgr3/Fcer1g	3
GO:0043922	BP	GO:0043922	negative regulation by host of viral transcription	3/602	12/23972	0.00292689	0.0202662	0.0149806	Ccl4/Ccl3/Ccl5	3
GO:0090322	BP	GO:0090322	regulation of superoxide metabolic process	3/602	12/23972	0.00292689	0.0202662	0.0149806	Acp5/Fbln5/Gstp1	3
GO:0009612	BP	GO:0009612	response to mechanical stimulus	6/602	57/23972	0.00299732	0.0206958	0.0152981	Serpine2/Lck/Cnn2/Mmp2/Sox9/Myc	6
GO:0071216	BP	GO:0071216	cellular response to biotic stimulus	10/602	141/23972	0.00302725	0.0208441	0.0154078	Lbp/Axl/Mif/Prdx2/Litaf/Gstp1/Ccl2/Ccl3/Ccl5/Cd14	10
GO:0051223	BP	GO:0051223	regulation of protein transport	15/602	266/23972	0.0031465	0.0216048	0.0159701	Txn1/Prdx1/Cdc42/Mif/Lcp1/Litaf/Hsp90ab1/Ndfip1/Anxa1/Cd34/Cdkn1a/Srgn/Ccl3/Cd14/H2-Eb1	15
GO:0002702	BP	GO:0002702	positive regulation of production of molecular mediator of immune response	4/602	25/23972	0.00327423	0.0222955	0.0164806	Cd37/Mif/Fcer1g/Cd74	4
GO:0050850	BP	GO:0050850	positive regulation of calcium-mediated signaling	4/602	25/23972	0.00327423	0.0222955	0.0164806	Cd3e/Cd8a/Ccl4/Ccl3	4
GO:0050869	BP	GO:0050869	negative regulation of B cell activation	4/602	25/23972	0.00327423	0.0222955	0.0164806	Id2/Samsn1/Ndfip1/Ctla4	4
GO:0050766	BP	GO:0050766	positive regulation of phagocytosis	5/602	41/23972	0.00348863	0.02369	0.0175114	Anxa1/C3/Ccl2/Fcgr3/Fcer1g	5
GO:0050679	BP	GO:0050679	positive regulation of epithelial cell proliferation	9/602	121/23972	0.00350643	0.0237455	0.0175524	Ecm1/Hmgb2/Cyba/Nme2/Sox9/Pgf/Myc/Nr4a1/Ccl2	9
GO:0002862	BP	GO:0002862	negative regulation of inflammatory response to antigenic stimulus	3/602	13/23972	0.00373444	0.0251514	0.0185917	Psmb4/Gpx1/H2-Eb1	3
GO:0002866	BP	GO:0002866	positive regulation of acute inflammatory response to antigenic stimulus	3/602	13/23972	0.00373444	0.0251514	0.0185917	C3/Fcgr3/Fcer1g	3
GO:0046782	BP	GO:0046782	regulation of viral transcription	4/602	26/23972	0.00379369	0.0254808	0.0188352	Pfn1/Ccl4/Ccl3/Ccl5	4
GO:0042130	BP	GO:0042130	negative regulation of T cell proliferation	5/602	42/23972	0.00387969	0.0259172	0.0191577	Ndfip1/Ctla4/H2-Ab1/H2-Aa/H2-Eb1	5
GO:0045055	BP	GO:0045055	regulated exocytosis	5/602	42/23972	0.00387969	0.0259172	0.0191577	Lat/Hmox1/Ywhaz/Ccl3/Fcer1g	5
GO:0007018	BP	GO:0007018	microtubule-based movement	9/602	123/23972	0.00390957	0.0260462	0.0192531	Dynlrb1/Cdc42/Dynll1/Tubb2a/Tuba1b/Tuba1a/Tuba1c/Tubb5/Tubb6	9
GO:0051052	BP	GO:0051052	regulation of DNA metabolic process	12/602	195/23972	0.00395007	0.0262451	0.0194001	Cst3/Rpa2/Cdc42/Rps3/Ube2n/Hmgb2/Pnp/Npm1/Pfn1/Myc/Ndfip1/Cdkn1a	12
GO:0050657	BP	GO:0050657	nucleic acid transport	7/602	81/23972	0.00425546	0.0280474	0.0207323	Magoh/Sec13/Rpsa/Npm1/Eif5a/Hnrnpa1/Rps28	7
GO:0050658	BP	GO:0050658	RNA transport	7/602	81/23972	0.00425546	0.0280474	0.0207323	Magoh/Sec13/Rpsa/Npm1/Eif5a/Hnrnpa1/Rps28	7
GO:0051236	BP	GO:0051236	establishment of RNA localization	7/602	81/23972	0.00425546	0.0280474	0.0207323	Magoh/Sec13/Rpsa/Npm1/Eif5a/Hnrnpa1/Rps28	7
GO:0002448	BP	GO:0002448	mast cell mediated immunity	4/602	27/23972	0.00436624	0.0283231	0.0209362	Lat/Hmox1/Ywhaz/Fcer1g	4
GO:0019080	BP	GO:0019080	viral gene expression	4/602	27/23972	0.00436624	0.0283231	0.0209362	Pfn1/Ccl4/Ccl3/Ccl5	4
GO:0019083	BP	GO:0019083	viral transcription	4/602	27/23972	0.00436624	0.0283231	0.0209362	Pfn1/Ccl4/Ccl3/Ccl5	4
GO:0030195	BP	GO:0030195	negative regulation of blood coagulation	4/602	27/23972	0.00436624	0.0283231	0.0209362	Serpine2/Serping1/Anxa2/Cd34	4
GO:0043303	BP	GO:0043303	mast cell degranulation	4/602	27/23972	0.00436624	0.0283231	0.0209362	Lat/Hmox1/Ywhaz/Fcer1g	4
GO:1900047	BP	GO:1900047	negative regulation of hemostasis	4/602	27/23972	0.00436624	0.0283231	0.0209362	Serpine2/Serping1/Anxa2/Cd34	4
GO:0042113	BP	GO:0042113	B cell activation	11/602	173/23972	0.00444337	0.0287277	0.0212353	Il2rg/Mif/Pnp/Id2/Lgals1/Samsn1/Ndfip1/Cdkn1a/Ctla4/Cd74/H2-Ab1	11
GO:0051054	BP	GO:0051054	positive regulation of DNA metabolic process	8/602	103/23972	0.00445192	0.0287277	0.0212353	Cst3/Cdc42/Ube2n/Hmgb2/Pnp/Npm1/Pfn1/Myc	8
GO:0071345	BP	GO:0071345	cellular response to cytokine stimulus	14/602	250/23972	0.00451887	0.0290836	0.0214983	Ifi205/Il2rg/Ecm1/Il11ra1/Axl/Ifitm3/Txndc17/Il2rb/Csnk2b/Ccl2/Ccl5/Pf4/Cd74/H2-Ab1	14
GO:0002824	BP	GO:0002824	positive regulation of adaptive immune response based on somatic recombination of immune receptors built from immunoglobulin superfamily domains	6/602	62/23972	0.00457144	0.0292691	0.0216355	B2m/Pnp/C3/Fcgr3/Fcer1g/H2-Ab1	6
GO:0071887	BP	GO:0071887	leukocyte apoptotic process	6/602	62/23972	0.00457144	0.0292691	0.0216355	Rps6/Axl/Mif/Myc/Ccl5/Cd74	6
GO:0051259	BP	GO:0051259	protein complex oligomerization	18/602	360/23972	0.00464869	0.029485	0.0217951	Hprt/Hsd17b10/Anxa5/Uqcrh/Mgst1/Mif/Col6a2/Col6a1/Hmox1/Impdh2/Npm1/Gpx3/Nme2/Uqcrb/Alox5ap/Ccl5/Cbr2/H2-Eb1	18
GO:0006448	BP	GO:0006448	regulation of translational elongation	3/602	14/23972	0.00466497	0.029485	0.0217951	Srp14/Rps5/Eif5a	3
GO:0032897	BP	GO:0032897	negative regulation of viral transcription	3/602	14/23972	0.00466497	0.029485	0.0217951	Ccl4/Ccl3/Ccl5	3
GO:0043243	BP	GO:0043243	positive regulation of protein-containing complex disassembly	3/602	14/23972	0.00466497	0.029485	0.0217951	Dstn/Eif5a/Cfl1	3
GO:0043368	BP	GO:0043368	positive T cell selection	3/602	14/23972	0.00466497	0.029485	0.0217951	Cd3d/H2-DMa/Cd74	3
GO:0030155	BP	GO:0030155	regulation of cell adhesion	14/602	251/23972	0.00467905	0.0294984	0.0218049	Serpine2/Cytip/Gpm6b/Atp5b/Cd63/Mmp2/Acp5/Sox9/Lgals1/Ccdc80/Smoc2/Gstp1/Gsn/Ccl5	14
GO:0002440	BP	GO:0002440	production of molecular mediator of immune response	8/602	104/23972	0.00471969	0.0296031	0.0218824	Cd37/Mif/Hmox1/Ndfip1/Fcer1g/Cd74/H2-Ab1/H2-Eb1	8
GO:0031214	BP	GO:0031214	biomineral tissue development	8/602	104/23972	0.00471969	0.0296031	0.0218824	Gpm6b/Ecm1/Clec3b/Sox9/Aspn/Srgn/Mgp/Ccl3	8
GO:0046456	BP	GO:0046456	icosanoid biosynthetic process	5/602	44/23972	0.00475422	0.029744	0.0219865	Ptgis/Mif/Anxa1/Alox5ap/Cd74	5
GO:0002705	BP	GO:0002705	positive regulation of leukocyte mediated immunity	6/602	63/23972	0.0049478	0.0305052	0.0225492	B2m/Pnp/Lag3/C3/Fcgr3/Fcer1g	6
GO:0002708	BP	GO:0002708	positive regulation of lymphocyte mediated immunity	6/602	63/23972	0.0049478	0.0305052	0.0225492	B2m/Pnp/Lag3/C3/Fcgr3/Fcer1g	6
GO:0002279	BP	GO:0002279	mast cell activation involved in immune response	4/602	28/23972	0.00499428	0.0305052	0.0225492	Lat/Hmox1/Ywhaz/Fcer1g	4
GO:0006692	BP	GO:0006692	prostanoid metabolic process	4/602	28/23972	0.00499428	0.0305052	0.0225492	Ptgis/Mif/Anxa1/Cd74	4
GO:0006693	BP	GO:0006693	prostaglandin metabolic process	4/602	28/23972	0.00499428	0.0305052	0.0225492	Ptgis/Mif/Anxa1/Cd74	4
GO:0043470	BP	GO:0043470	regulation of carbohydrate catabolic process	4/602	28/23972	0.00499428	0.0305052	0.0225492	Hsd11b1/Mif/Ppp1ca/Pgam1	4
GO:0043471	BP	GO:0043471	regulation of cellular carbohydrate catabolic process	4/602	28/23972	0.00499428	0.0305052	0.0225492	Hsd11b1/Mif/Ppp1ca/Pgam1	4
GO:0045058	BP	GO:0045058	T cell selection	4/602	28/23972	0.00499428	0.0305052	0.0225492	Cd3d/Cd3e/H2-DMa/Cd74	4
GO:2000379	BP	GO:2000379	positive regulation of reactive oxygen species metabolic process	4/602	28/23972	0.00499428	0.0305052	0.0225492	Romo1/Tspo/Gstp1/Cdkn1a	4
GO:0043270	BP	GO:0043270	positive regulation of monoatomic ion transport	8/602	105/23972	0.00499964	0.0305052	0.0225492	Dbi/Cxcl1/Mif/Thy1/Tspo/Ccl4/Ccl3/Ccl5	8
GO:0019722	BP	GO:0019722	calcium-mediated signaling	7/602	84/23972	0.0051993	0.0316451	0.0233918	Bcap31/Fis1/Lat/Cd3e/Cd8a/Ccl4/Ccl3	7
GO:0030101	BP	GO:0030101	natural killer cell activation	5/602	45/23972	0.00524017	0.0318153	0.0235176	Il11ra1/Axl/Itgb2/Id2/Il2rb	5
GO:0002700	BP	GO:0002700	regulation of production of molecular mediator of immune response	6/602	64/23972	0.00534642	0.0323806	0.0239355	Cd37/Mif/Hmox1/Ndfip1/Fcer1g/Cd74	6
GO:0031349	BP	GO:0031349	positive regulation of defense response	10/602	153/23972	0.00539654	0.0326041	0.0241007	Lbp/Mif/Lag3/C3/Ccl3/Alox5ap/Ccl5/Fcgr3/Fcer1g/Cd74	10
GO:0030162	BP	GO:0030162	regulation of proteolysis	11/602	178/23972	0.00549102	0.0330938	0.0244626	Sumo1/Serpine2/Serping1/Timp1/Serpinh1/Gpx1/Serpinf1/Sumo2/Timp2/Serpinb6a/Serpina3n	11
GO:0051345	BP	GO:0051345	positive regulation of hydrolase activity	20/602	424/23972	0.00559455	0.0335335	0.0247877	Bcap31/Lck/Fis1/Pcolce/Cycs/Arhgdib/Rps3/Rgs10/Arl1/Hmgb2/Thy1/Rps27l/Ctsh/Pcolce2/Rhoa/Dap/Myc/Ranbp1/Rgs1/Ccl5	20
GO:0043433	BP	GO:0043433	negative regulation of DNA-binding transcription factor activity	8/602	107/23972	0.00559748	0.0335335	0.0247877	Sumo1/Ptgis/Bhlhe40/Rps3/Hmox1/Prdx2/Id2/Dap	8
GO:0019674	BP	GO:0019674	NAD metabolic process	4/602	29/23972	0.00568011	0.0335335	0.0247877	Ldha/Pnp/Mdh1/Cbr2	4
GO:0030279	BP	GO:0030279	negative regulation of ossification	4/602	29/23972	0.00568011	0.0335335	0.0247877	Ecm1/Sox9/Srgn/Ccl3	4
GO:0030834	BP	GO:0030834	regulation of actin filament depolymerization	4/602	29/23972	0.00568011	0.0335335	0.0247877	Dstn/Capzb/Cfl1/Gsn	4
GO:0032722	BP	GO:0032722	positive regulation of chemokine production	4/602	29/23972	0.00568011	0.0335335	0.0247877	Lbp/Mif/Ccl5/Cd74	4
GO:2000107	BP	GO:2000107	negative regulation of leukocyte apoptotic process	4/602	29/23972	0.00568011	0.0335335	0.0247877	Axl/Mif/Ccl5/Cd74	4
GO:0002524	BP	GO:0002524	hypersensitivity	3/602	15/23972	0.00572345	0.0335335	0.0247877	C3/Fcgr3/Fcer1g	3
GO:0002883	BP	GO:0002883	regulation of hypersensitivity	3/602	15/23972	0.00572345	0.0335335	0.0247877	C3/Fcgr3/Fcer1g	3
GO:0042119	BP	GO:0042119	neutrophil activation	3/602	15/23972	0.00572345	0.0335335	0.0247877	Ccl5/Tyrobp/Fcer1g	3
GO:0006636	BP	GO:0006636	unsaturated fatty acid biosynthetic process	5/602	46/23972	0.00576022	0.0335335	0.0247877	Ptgis/Mif/Anxa1/Alox5ap/Cd74	5
GO:2000106	BP	GO:2000106	regulation of leukocyte apoptotic process	5/602	46/23972	0.00576022	0.0335335	0.0247877	Axl/Mif/Myc/Ccl5/Cd74	5
GO:0001776	BP	GO:0001776	leukocyte homeostasis	6/602	65/23972	0.00576804	0.0335335	0.0247877	Rps6/Coro1a/Mif/Anxa1/Ccl2/Cd74	6
GO:0001909	BP	GO:0001909	leukocyte mediated cytotoxicity	6/602	65/23972	0.00576804	0.0335335	0.0247877	B2m/Prdx1/Pnp/Ctsh/Lag3/Fcgr3	6
GO:0030330	BP	GO:0030330	DNA damage response, signal transduction by p53 class mediator	6/602	65/23972	0.00576804	0.0335335	0.0247877	Nupr1/Mif/Rps27l/Npm1/Cdkn1a/Cd74	6
GO:0010608	BP	GO:0010608	post-transcriptional regulation of gene expression	17/602	340/23972	0.00584755	0.0339158	0.0250702	Srp14/Rbm3/Rps4x/Dpm3/Magoh/Cdc42/Park7/Rps5/Eif3k/Sarnp/Ndufa13/Rps27l/Ctsh/Npm1/Eif5a/Rps14/Ppp1ca	17
GO:0006403	BP	GO:0006403	RNA localization	7/602	86/23972	0.00591049	0.0340406	0.0251625	Magoh/Sec13/Rpsa/Npm1/Eif5a/Hnrnpa1/Rps28	7
GO:0042770	BP	GO:0042770	signal transduction in response to DNA damage	7/602	86/23972	0.00591049	0.0340406	0.0251625	Nupr1/Mif/Hmox1/Rps27l/Npm1/Cdkn1a/Cd74	7
GO:0051262	BP	GO:0051262	protein tetramerization	7/602	86/23972	0.00591049	0.0340406	0.0251625	Hprt/Hsd17b10/Impdh2/Gpx3/Ccl5/Cbr2/H2-Eb1	7
GO:0043154	BP	GO:0043154	negative regulation of cysteine-type endopeptidase activity involved in apoptotic process	6/602	66/23972	0.0062134	0.0357017	0.0263904	Gpi1/Dpep1/Bcl2a1d/Gpx1/Nr4a1/Prdx5	6
GO:0030042	BP	GO:0030042	actin filament depolymerization	4/602	30/23972	0.00642597	0.0366667	0.0271037	Dstn/Capzb/Cfl1/Gsn	4
GO:0032613	BP	GO:0032613	interleukin-10 production	4/602	30/23972	0.00642597	0.0366667	0.0271037	Tigit/Cd34/Fcer1g/H2-Eb1	4
GO:0045620	BP	GO:0045620	negative regulation of lymphocyte differentiation	4/602	30/23972	0.00642597	0.0366667	0.0271037	Prdx2/Id2/Ctla4/Cd74	4
GO:0010959	BP	GO:0010959	regulation of metal ion transport	12/602	209/23972	0.00679852	0.0387029	0.0286088	Serpine2/Dbi/Cxcl1/Mif/Cd63/Thy1/Rhoa/Atf4/Tspo/Ccl4/Ccl3/Ccl5	12
GO:0030100	BP	GO:0030100	regulation of endocytosis	9/602	134/23972	0.00681508	0.0387078	0.0286124	Cnn2/Cd63/Hnrnpk/Anxa1/C3/Ccl2/Fcgr3/Cd14/Fcer1g	9
GO:0070201	BP	GO:0070201	regulation of establishment of protein localization	15/602	290/23972	0.00690661	0.0387354	0.0286328	Txn1/Prdx1/Cdc42/Mif/Lcp1/Litaf/Hsp90ab1/Ndfip1/Anxa1/Cd34/Cdkn1a/Srgn/Ccl3/Cd14/H2-Eb1	15
GO:0002455	BP	GO:0002455	humoral immune response mediated by circulating immunoglobulin	5/602	48/23972	0.00690748	0.0387354	0.0286328	Serping1/C1ra/C3/H2-Ab1/H2-Eb1	5
GO:0032642	BP	GO:0032642	regulation of chemokine production	5/602	48/23972	0.00690748	0.0387354	0.0286328	Lbp/Mif/Gstp1/Ccl5/Cd74	5
GO:0002902	BP	GO:0002902	regulation of B cell apoptotic process	3/602	16/23972	0.00691423	0.0387354	0.0286328	Mif/Myc/Cd74	3
GO:0033119	BP	GO:0033119	negative regulation of RNA splicing	3/602	16/23972	0.00691423	0.0387354	0.0286328	Rps13/Rps26/Npm1	3
GO:2001021	BP	GO:2001021	negative regulation of response to DNA damage stimulus	3/602	16/23972	0.00691423	0.0387354	0.0286328	Rps3/Mif/Cd74	3
GO:0001894	BP	GO:0001894	tissue homeostasis	8/602	111/23972	0.00695496	0.0388752	0.0287362	Coro1a/Acp5/Ctsh/Sox9/Rac2/Prdx5/Cd34/Ctss	8
GO:0006919	BP	GO:0006919	activation of cysteine-type endopeptidase activity involved in apoptotic process	6/602	68/23972	0.00717834	0.0398527	0.0294588	Lck/Cycs/Rps3/Rps27l/Dap/Myc	6
GO:0051101	BP	GO:0051101	regulation of DNA binding	6/602	68/23972	0.00717834	0.0398527	0.0294588	Sumo1/Edf1/Txn1/Hmgb2/Hmox1/Id2	6
GO:0097202	BP	GO:0097202	activation of cysteine-type endopeptidase activity	6/602	68/23972	0.00717834	0.0398527	0.0294588	Lck/Cycs/Rps3/Rps27l/Dap/Myc	6
GO:0002762	BP	GO:0002762	negative regulation of myeloid leukocyte differentiation	4/602	31/23972	0.00723401	0.0400715	0.0296205	Nme2/Myc/Ccl3/C1qc	4
GO:1901068	BP	GO:1901068	guanosine-containing compound metabolic process	20/602	436/23972	0.00752041	0.0415646	0.0307242	Hprt/Gem/Ran/Arhgdib/Rgs10/Arl1/Pnp/Thy1/Eef1a1/Rhoa/Impdh2/Nme2/Tubb2a/Tuba1b/Tuba1a/Tuba1c/Ranbp1/Tubb5/Tubb6/Rgs1	20
GO:2000117	BP	GO:2000117	negative regulation of cysteine-type endopeptidase activity	6/602	69/23972	0.0076994	0.0424587	0.031385	Gpi1/Dpep1/Bcl2a1d/Gpx1/Nr4a1/Prdx5	6
GO:0046631	BP	GO:0046631	alpha-beta T cell activation	7/602	91/23972	0.00800454	0.0440428	0.032556	Il2rg/Rpl22/Pnp/Cd3e/Gadd45g/Anxa1/H2-Ab1	7
GO:0051129	BP	GO:0051129	negative regulation of cellular component organization	15/602	295/23972	0.00802289	0.0440455	0.032558	Itm2c/Vim/Tmsb4x/Cdc42/Capzb/Tmsb10/Coro1a/Cnn2/Vdac2/Thy1/Npm1/Pmp22/Pfn1/Lgals1/Gsn	15
GO:0002886	BP	GO:0002886	regulation of myeloid leukocyte mediated immunity	4/602	32/23972	0.00810627	0.0443059	0.0327505	Hmox1/C3/Fcgr3/Fcer1g	4
GO:0022904	BP	GO:0022904	respiratory electron transport chain	4/602	32/23972	0.00810627	0.0443059	0.0327505	Uqcrh/Sdhb/Cycs/Ndufa7	4
GO:0046128	BP	GO:0046128	purine ribonucleoside metabolic process	21/602	469/23972	0.00813733	0.0443773	0.0328033	Hprt/Gem/Ran/Arhgdib/Rgs10/Arl1/Aprt/Pnp/Thy1/Eef1a1/Rhoa/Impdh2/Nme2/Tubb2a/Tuba1b/Tuba1a/Tuba1c/Ranbp1/Tubb5/Tubb6/Rgs1	21
GO:0032602	BP	GO:0032602	chemokine production	5/602	50/23972	0.00820549	0.044387	0.0328105	Lbp/Mif/Gstp1/Ccl5/Cd74	5
GO:0070227	BP	GO:0070227	lymphocyte apoptotic process	5/602	50/23972	0.00820549	0.044387	0.0328105	Rps6/Mif/Myc/Ccl5/Cd74	5
GO:0002863	BP	GO:0002863	positive regulation of inflammatory response to antigenic stimulus	3/602	17/23972	0.00824109	0.044387	0.0328105	C3/Fcgr3/Fcer1g	3
GO:0032733	BP	GO:0032733	positive regulation of interleukin-10 production	3/602	17/23972	0.00824109	0.044387	0.0328105	Tigit/Cd34/Fcer1g	3
GO:0046688	BP	GO:0046688	response to copper ion	3/602	17/23972	0.00824109	0.044387	0.0328105	Sod3/Mt2/Mt1	3
GO:0072331	BP	GO:0072331	signal transduction by p53 class mediator	6/602	70/23972	0.00824716	0.044387	0.0328105	Nupr1/Mif/Rps27l/Npm1/Cdkn1a/Cd74	6
GO:0001558	BP	GO:0001558	regulation of cell growth	14/602	269/23972	0.00843573	0.045303	0.0334876	Serpine2/Fhl1/Rbbp7/Ngf/Eno1/Htra3/Ndn/Ndufa13/Rrad/Cyba/Rhoa/Igfbp4/Cdkn1a/Igfbp7	14
GO:0042063	BP	GO:0042063	gliogenesis	10/602	164/23972	0.0086592	0.0463013	0.0342255	Serpine2/Dbi/Vim/Ndn/Sox9/Hexb/Id2/Tspo/Ccl2/Ccl3	10
GO:0060249	BP	GO:0060249	anatomical structure homeostasis	10/602	164/23972	0.0086592	0.0463013	0.0342255	Coro1a/Aldoa/Acp5/Ctsh/Sox9/Myc/Rac2/Prdx5/Cd34/Ctss	10
GO:0042278	BP	GO:0042278	purine nucleoside metabolic process	21/602	473/23972	0.00890797	0.0475284	0.0351326	Hprt/Gem/Ran/Arhgdib/Rgs10/Arl1/Aprt/Pnp/Thy1/Eef1a1/Rhoa/Impdh2/Nme2/Tubb2a/Tuba1b/Tuba1a/Tuba1c/Ranbp1/Tubb5/Tubb6/Rgs1	21
GO:0048524	BP	GO:0048524	positive regulation of viral process	4/602	33/23972	0.00904473	0.0481539	0.0355949	Pfn1/Ccl4/Ccl3/Ccl5	4
GO:0050795	BP	GO:0050795	regulation of behavior	9/602	141/23972	0.00938259	0.049845	0.036845	Lbp/Rarres2/Ccl2/Ccl7/Ccl4/Ccl3/Cxcl10/Ccl5/Cd74	9
GO:0051928	BP	GO:0051928	positive regulation of calcium ion transport	6/602	72/23972	0.00942567	0.0499662	0.0369345	Dbi/Thy1/Tspo/Ccl4/Ccl3/Ccl5	6
GO:0022626	CC	GO:0022626	cytosolic ribosome	76/646	91/23877	3.1e-105	8.18e-103	5.8e-103	Rpl7/Rpl31/Rpl37a/Rpl7a/Rpl12/Rpl35/Rps21/Rpl39/Rpl10/Rps4x/Rpl36a/Rps27/Rps20/Rps6/Rps8/Rpl11/Rpl22/Rpl9/Rpl5/Rplp0/Rpl6/Rpl21/Rpl32/Rps9/Rpl28/Rps5/Rps19/Rps16/Rps11/Rpl13a/Rpl18/Rps17/Rps3/Rpl27a/Rps13/Rps15a/Rplp2/Rps12/Rps15/Rpl41/Rps26/Uba52/Rpl18a/Rpl13/Rpl15/Rps24/Rps25/Rplp1/Rpl4/Rpl29/Rpsa/Rpl14/Rps27a/Rpl26/Rpl23/Rpl19/Rpl27/Rpl38/Rps23/Rps7/Rps29/Rpl37/Rpl30/Rpl8/Rpl3/Rpl35a/Rpl24/Rps…	76
GO:0044391	CC	GO:0044391	ribosomal subunit	80/646	135/23877	2.11e-90	2.78e-88	1.97e-88	Rpl7/Rpl31/Rpl37a/Mrps14/Rpl7a/Rpl12/Rpl35/Rps21/Rbm3/Rpl39/Rpl10/Rps4x/Rpl36a/Rps27/Rps20/Rps6/Rps8/Rpl11/Rpl22/Rpl9/Rpl5/Rplp0/Rpl6/Rpl21/Rpl32/Rps9/Rpl28/Rps5/Rps19/Rps16/Rps11/Rpl13a/Rpl18/Rps17/Rps3/Rpl27a/Rps13/Rps15a/Rplp2/Mrpl23/Rps12/Rps15/Rpl41/Rps26/Uba52/Rpl18a/Rpl13/Rpl15/Rps24/Rps25/Rplp1/Rpl4/Rpl29/Rpsa/Rpl14/Rps27a/Npm1/Rpl26/Rpl23/Rpl19/Rpl27/Rpl38/Rps23/Rps7/Rps29/Rpl37/Rpl30/Rp…	80
GO:0005840	CC	GO:0005840	ribosome	84/646	227/23877	1.43e-72	1.25e-70	8.91e-71	Rpl7/Rpl31/Rpl37a/Mrps14/Rpl7a/Rpl12/Rpl35/Rps21/Rbm3/Rpl39/Rpl10/Rps4x/Rpl36a/Rpl22l1/Rps27/Rps20/Rps6/Rps8/Rpl11/Rpl22/Mrpl33/Rpl9/Rpl5/Rplp0/Rpl6/Rpl21/Rpl32/Rps9/Rpl28/Rps5/Rps19/Rps16/Rps11/Rpl13a/Rpl18/Rps17/Rps3/Rpl27a/Rps13/Rps15a/Rplp2/Mrpl23/Rps12/Rps15/Rpl41/Rps26/Uba52/Rpl18a/Rpl13/Rpl15/Rps24/Mrpl52/Rps25/Rplp1/Rpl4/Rps27l/Rpl29/Rpsa/Rpl14/Rps27a/Npm1/Rpl26/Rpl23/Rpl19/Rpl27/Rpl38/Rp…	84
GO:0022625	CC	GO:0022625	cytosolic large ribosomal subunit	45/646	48/23877	9.85e-68	6.5e-66	4.61e-66	Rpl7/Rpl31/Rpl37a/Rpl7a/Rpl12/Rpl35/Rpl39/Rpl10/Rpl36a/Rpl11/Rpl22/Rpl9/Rpl5/Rplp0/Rpl6/Rpl21/Rpl32/Rpl28/Rpl13a/Rpl18/Rpl27a/Rplp2/Rpl41/Uba52/Rpl18a/Rpl13/Rpl15/Rplp1/Rpl4/Rpl29/Rpl14/Rpl26/Rpl23/Rpl19/Rpl27/Rpl38/Rpl37/Rpl30/Rpl8/Rpl3/Rpl35a/Rpl24/Rpl10a/Rpl36/Rpl17	45
GO:0015934	CC	GO:0015934	large ribosomal subunit	48/646	74/23877	3.39e-57	1.79e-55	1.27e-55	Rpl7/Rpl31/Rpl37a/Rpl7a/Rpl12/Rpl35/Rbm3/Rpl39/Rpl10/Rpl36a/Rpl11/Rpl22/Rpl9/Rpl5/Rplp0/Rpl6/Rpl21/Rpl32/Rpl28/Rpl13a/Rpl18/Rpl27a/Rplp2/Mrpl23/Rpl41/Uba52/Rpl18a/Rpl13/Rpl15/Rplp1/Rpl4/Rpl29/Rpl14/Npm1/Rpl26/Rpl23/Rpl19/Rpl27/Rpl38/Rpl37/Rpl30/Rpl8/Rpl3/Rpl35a/Rpl24/Rpl10a/Rpl36/Rpl17	48
GO:0022627	CC	GO:0022627	cytosolic small ribosomal subunit	31/646	39/23877	6.19e-42	2.72e-40	1.93e-40	Rps21/Rps4x/Rps27/Rps20/Rps6/Rps8/Rps9/Rps5/Rps19/Rps16/Rps11/Rps17/Rps3/Rps13/Rps15a/Rps12/Rps15/Rps26/Rps24/Rps25/Rpsa/Rps27a/Rps23/Rps7/Rps29/Rps2/Rps10/Rps28/Rps18/Rps14/Fau	31
GO:0015935	CC	GO:0015935	small ribosomal subunit	33/646	62/23877	1.61e-35	6.08e-34	4.31e-34	Mrps14/Rps21/Rps4x/Rps27/Rps20/Rps6/Rps8/Rps9/Rps5/Rps19/Rps16/Rps11/Rps17/Rps3/Rps13/Rps15a/Rps12/Rps15/Rps26/Rps24/Rps25/Rpsa/Rps27a/Npm1/Rps23/Rps7/Rps29/Rps2/Rps10/Rps28/Rps18/Rps14/Fau	33
GO:0005743	CC	GO:0005743	mitochondrial inner membrane	47/646	341/23877	3.78e-20	1.25e-18	8.86e-19	Cox5b/Atp5c1/Romo1/Atp5e/Ndufb11/Slc25a5/Ndufa1/Cox7b/Hsd17b10/Ndufb5/Atp5f1/Ndufb6/Uqcrh/Minos1/Sdhb/Cox6a1/Atp5j2/Mgst1/Cox6b1/Gpx4/Atp5d/Slc25a3/Atp5b/Ndufa13/Cox4i1/Vdac2/Lgals3/Atp5l/Cox7a2/Higd1a/Atp5h/Uqcrb/Cox7c/2010107E04Rik/Cox6c/Tomm22/Ndufa6/Ndufb4/Ndufv3/Ndufa7/Ndufa11/Cox7a2l/Ndufa2/Atp5a1/Cox8a/Usmg5/Ucp2	47
GO:0031966	CC	GO:0031966	mitochondrial membrane	54/646	454/23877	5.64e-20	1.65e-18	1.17e-18	Cox5b/Atp5c1/Romo1/Atp5e/Ndufb11/Slc25a5/Ndufa1/Cox7b/Hsd17b10/Ndufb5/Atp5f1/Ndufb6/Uqcrh/Minos1/Sdhb/Tomm7/Cox6a1/Pebp1/Fis1/Atp5j2/Gimap3/Mgst1/Cox6b1/Gpx4/Atp5d/Slc25a3/Atp5b/Ndufa13/Cox4i1/Tomm20/Vdac2/Lgals3/Atp5l/Cox7a2/Higd1a/Atp5h/Uqcrb/Cox7c/2010107E04Rik/Cox6c/Tomm22/Ndufa6/Tspo/Ndufb4/Ndufv3/Ndufa7/Ndufa11/Cox7a2l/Ndufa2/Atp5a1/Cox8a/Anxa1/Usmg5/Ucp2	54
GO:0005740	CC	GO:0005740	mitochondrial envelope	55/646	477/23877	1.07e-19	2.82e-18	2e-18	Cox5b/Atp5c1/Romo1/Atp5e/Ndufb11/Slc25a5/Ndufa1/Cox7b/Hsd17b10/Ndufb5/Atp5f1/Ndufb6/Uqcrh/Minos1/Sdhb/Tomm7/Cox6a1/Pebp1/Fis1/Atp5j2/Gimap3/Mgst1/Cox6b1/Gpx4/Atp5d/Slc25a3/Atp5b/Bloc1s1/Ndufa13/Cox4i1/Tomm20/Vdac2/Lgals3/Atp5l/Cox7a2/Higd1a/Atp5h/Uqcrb/Cox7c/2010107E04Rik/Cox6c/Tomm22/Ndufa6/Tspo/Ndufb4/Ndufv3/Ndufa7/Ndufa11/Cox7a2l/Ndufa2/Atp5a1/Cox8a/Anxa1/Usmg5/Ucp2	55
GO:0019866	CC	GO:0019866	organelle inner membrane	47/646	359/23877	3.22e-19	7.72e-18	5.48e-18	Cox5b/Atp5c1/Romo1/Atp5e/Ndufb11/Slc25a5/Ndufa1/Cox7b/Hsd17b10/Ndufb5/Atp5f1/Ndufb6/Uqcrh/Minos1/Sdhb/Cox6a1/Atp5j2/Mgst1/Cox6b1/Gpx4/Atp5d/Slc25a3/Atp5b/Ndufa13/Cox4i1/Vdac2/Lgals3/Atp5l/Cox7a2/Higd1a/Atp5h/Uqcrb/Cox7c/2010107E04Rik/Cox6c/Tomm22/Ndufa6/Ndufb4/Ndufv3/Ndufa7/Ndufa11/Cox7a2l/Ndufa2/Atp5a1/Cox8a/Usmg5/Ucp2	47
GO:0005746	CC	GO:0005746	mitochondrial respirasome	18/646	49/23877	2.53e-16	5.56e-15	3.94e-15	Ndufb11/Ndufa1/Cox7b/Ndufb5/Ndufb6/Uqcrh/Sdhb/Cox6a1/Ndufa13/Cox7a2/Uqcrb/Ndufa6/Ndufb4/Ndufv3/Ndufa7/Ndufa11/Cox7a2l/Ndufa2	18
GO:0045259	CC	GO:0045259	proton-transporting ATP synthase complex	12/646	19/23877	5.89e-15	1.2e-13	8.5e-14	Atp5c1/Atp5g3/Atp5e/Atp5f1/Atp5j2/Atp5d/Atp5b/Atp5l/Atp5h/2010107E04Rik/Atp5a1/Usmg5	12
GO:0005753	CC	GO:0005753	mitochondrial proton-transporting ATP synthase complex	11/646	16/23877	2.02e-14	3.81e-13	2.7e-13	Atp5c1/Atp5e/Atp5f1/Atp5j2/Atp5d/Atp5b/Atp5l/Atp5h/2010107E04Rik/Atp5a1/Usmg5	11
GO:0070469	CC	GO:0070469	respirasome	18/646	65/23877	7.27e-14	1.28e-12	9.09e-13	Ndufb11/Ndufa1/Cox7b/Ndufb5/Ndufb6/Uqcrh/Sdhb/Cox6a1/Ndufa13/Cox7a2/Uqcrb/Ndufa6/Ndufb4/Ndufv3/Ndufa7/Ndufa11/Cox7a2l/Ndufa2	18
GO:0016469	CC	GO:0016469	proton-transporting two-sector ATPase complex	15/646	42/23877	1.3e-13	2.15e-12	1.52e-12	Atp5c1/Atp5g3/Atp5e/Atp5f1/Atp5j2/Atp6v1f/Atp5d/Atp5b/Atp5l/Atp5h/2010107E04Rik/Atp6v0c/Atp6v0e/Atp5a1/Usmg5	15
GO:0031012	CC	GO:0031012	extracellular matrix	39/646	375/23877	7.4e-13	1.15e-11	8.15e-12	Serpine2/Prelp/Dpt/Entpd2/Cst3/Timp1/Bgn/Ecm1/Mmp23/Spon2/Sod3/Pcolce/Rarres2/Mfap5/Col6a2/Col6a1/Lum/Mmp2/Crispld2/Lgals3/Loxl1/Anxa2/Crtap/Rpsa/Clec3b/Timp2/Aspn/Ogn/Fbln5/Lgals1/Fbln1/Ccdc80/Smoc2/Mfap4/Efemp1/Mgp/Sparc/Dcn/C1qc	39
GO:0005839	CC	GO:0005839	proteasome core complex	10/646	18/23877	7.06e-12	1.04e-10	7.35e-11	Psma7/Psmb4/Psma5/Psmb2/Psmb5/Psma4/Psmb6/Psmb3/Psma3/Psmb1	10
GO:0009897	CC	GO:0009897	external side of plasma membrane	28/646	254/23877	3.5e-10	4.86e-09	3.45e-09	Serpine2/Cd48/B2m/Il2rg/Anxa5/Cd2/Tnfrsf18/Cd8b1/Cd9/Ctsb/Thy1/Cd3e/Ctsl/Il2rb/Lag3/Cd34/Klrd1/Cd8a/Pdcd1/Icos/Tnfrsf9/Ctla4/Cxcl10/Fcer1g/Cd74/H2-Ab1/H2-Aa/H2-Eb1	28
GO:0005773	CC	GO:0005773	vacuole	31/646	315/23877	6.83e-10	9.02e-09	6.4e-09	Itm2c/Prdx6/Cst3/Rpn2/Ctsz/Lamtor2/Laptm5/Atp6v1f/Vamp8/Ifitm3/Ctsd/Cd63/Mt1/Map1lc3b/Ctsb/Acp5/Ctsh/Gabarap/Ctsl/Hexb/Npc2/Lgmn/Litaf/Atp6v0c/Got1/H2-DMa/Srgn/Ctss/Cd74/H2-Aa/H2-Eb1	31
GO:0005730	CC	GO:0005730	nucleolus	39/646	472/23877	7.7e-10	9.67e-09	6.87e-09	Atf3/Edf1/Rpl12/Selenbp1/Rps6/Rpl11/Rpl9/Rpl6/Polr1d/Capg/Bhlhe40/Rps19/Fbl/Rps13/Cstb/Hmgb2/Hmox1/Rps24/Hspa8/Rps25/Rexo2/Rpl4/Clec3b/Npm1/Rpl23/Ctsl/Tbca/Rps7/Sub1/Cct5/Myc/Txn2/Eif3l/Rpl3/Hnrnpa1/Ezr/Rps10/Rpl36/Rps14	39
GO:0000323	CC	GO:0000323	lytic vacuole	28/646	268/23877	1.2e-09	1.38e-08	9.76e-09	Itm2c/Prdx6/Cst3/Ctsz/Lamtor2/Laptm5/Vamp8/Ifitm3/Ctsd/Cd63/Mt1/Ctsb/Acp5/Ctsh/Gabarap/Ctsl/Hexb/Npc2/Lgmn/Litaf/Atp6v0c/Got1/H2-DMa/Srgn/Ctss/Cd74/H2-Aa/H2-Eb1	28
GO:0005764	CC	GO:0005764	lysosome	28/646	268/23877	1.2e-09	1.38e-08	9.76e-09	Itm2c/Prdx6/Cst3/Ctsz/Lamtor2/Laptm5/Vamp8/Ifitm3/Ctsd/Cd63/Mt1/Ctsb/Acp5/Ctsh/Gabarap/Ctsl/Hexb/Npc2/Lgmn/Litaf/Atp6v0c/Got1/H2-DMa/Srgn/Ctss/Cd74/H2-Aa/H2-Eb1	28
GO:0005747	CC	GO:0005747	mitochondrial respiratory chain complex I	11/646	36/23877	1.7e-09	1.72e-08	1.22e-08	Ndufb11/Ndufa1/Ndufb5/Ndufb6/Ndufa13/Ndufa6/Ndufb4/Ndufv3/Ndufa7/Ndufa11/Ndufa2	11
GO:0030964	CC	GO:0030964	NADH dehydrogenase complex	11/646	36/23877	1.7e-09	1.72e-08	1.22e-08	Ndufb11/Ndufa1/Ndufb5/Ndufb6/Ndufa13/Ndufa6/Ndufb4/Ndufv3/Ndufa7/Ndufa11/Ndufa2	11
GO:0045271	CC	GO:0045271	respiratory chain complex I	11/646	36/23877	1.7e-09	1.72e-08	1.22e-08	Ndufb11/Ndufa1/Ndufb5/Ndufb6/Ndufa13/Ndufa6/Ndufb4/Ndufv3/Ndufa7/Ndufa11/Ndufa2	11
GO:0000502	CC	GO:0000502	proteasome complex	13/646	57/23877	3.03e-09	2.96e-08	2.1e-08	Psma7/Psmb4/Psma5/Psmb2/Pomp/Psmb5/Psma4/Psmb6/Psmb3/Psmc5/Psma2/Psma3/Psmb1	13
GO:0005852	CC	GO:0005852	eukaryotic translation initiation factor 3 complex	7/646	13/23877	1.53e-08	1.44e-07	1.02e-07	Eif3m/Eif3i/Eif3k/Eif3f/Eif3e/Eif3h/Eif3l	7
GO:0042613	CC	GO:0042613	MHC class II protein complex	6/646	10/23877	7.34e-08	6.68e-07	4.74e-07	H2-DMa/H2-DMb1/Cd74/H2-Ab1/H2-Aa/H2-Eb1	6
GO:0005689	CC	GO:0005689	U12-type spliceosomal complex	8/646	24/23877	1.38e-07	1.21e-06	8.61e-07	Snrpe/Snrpb/Snrpg/Snrpd2/Sf3b5/Snrpd3/Snrpf/Snrpd1	8
GO:0033177	CC	GO:0033177	proton-transporting two-sector ATPase complex, proton-transporting domain	7/646	21/23877	8.58e-07	7.31e-06	5.19e-06	Atp5g3/Atp5f1/Atp5j2/Atp5l/Atp5h/Atp6v0c/Atp6v0e	7
GO:0033178	CC	GO:0033178	proton-transporting two-sector ATPase complex, catalytic domain	6/646	14/23877	9.56e-07	7.89e-06	5.6e-06	Atp5c1/Atp5e/Atp6v1f/Atp5d/Atp5b/Atp5a1	6
GO:0071013	CC	GO:0071013	catalytic step 2 spliceosome	12/646	78/23877	1.18e-06	9.46e-06	6.71e-06	Snrpe/Snrpb/Magoh/Snrpg/Hnrnpf/Snrpd2/Snrpd3/Snrpf/Hnrnpk/Hnrnpa1/U2af1/Snrpd1	12
GO:0042611	CC	GO:0042611	MHC protein complex	7/646	25/23877	3.23e-06	2.51e-05	1.78e-05	B2m/H2-DMa/H2-DMb1/Cd74/H2-Ab1/H2-Aa/H2-Eb1	7
GO:0015629	CC	GO:0015629	actin cytoskeleton	24/646	324/23877	9.44e-06	7.08e-05	5.03e-05	Stk17b/Arpc2/Dstn/Tpm2/Capzb/Wdr1/Arpc3/Arpc1b/Arpc4/Coro1a/Aldoa/Cnn2/Myl6/Pdlim2/Lcp1/Anxa2/Gabarap/Pfn1/Actg1/Ezr/Myl12a/Cfl1/Myl9/Gsn	24
GO:0045263	CC	GO:0045263	proton-transporting ATP synthase complex, coupling factor F(o)	5/646	12/23877	9.66e-06	7.08e-05	5.03e-05	Atp5g3/Atp5f1/Atp5j2/Atp5l/Atp5h	5
GO:0005681	CC	GO:0005681	spliceosomal complex	14/646	136/23877	2e-05	0.000142716	0.00010129	Snrpe/Snrpb/Magoh/Snrpg/Hnrnpf/Snrpd2/Sf3b5/Snrpd3/Snrpf/Lsm4/Hnrnpk/Hnrnpa1/U2af1/Snrpd1	14
GO:0005774	CC	GO:0005774	vacuolar membrane	10/646	73/23877	2.63e-05	0.00018239	0.000129448	Rpn2/Laptm5/Atp6v1f/Vamp8/Map1lc3b/Gabarap/Litaf/Atp6v0c/H2-DMa/H2-Eb1	10
GO:0001772	CC	GO:0001772	immunological synapse	5/646	19/23877	0.000121112	0.000819835	0.00058186	Cd53/Cd37/Lat/Coro1a/Cd3e	5
GO:0005770	CC	GO:0005770	late endosome	11/646	108/23877	0.000167557	0.00110588	0.000784874	Cst3/Lamtor2/Sdf4/Vamp8/Cd63/Tpt1/Lgmn/H2-DMa/Cd74/H2-Ab1/H2-Eb1	11
GO:0005604	CC	GO:0005604	basement membrane	10/646	94/23877	0.000229995	0.00148094	0.00105107	Entpd2/Cst3/Timp1/Anxa2/Rpsa/Timp2/Fbln1/Ccdc80/Smoc2/Sparc	10
GO:0031252	CC	GO:0031252	cell leading edge	16/646	218/23877	0.000312181	0.00196228	0.00139269	Arpc2/Vim/S100a6/S100a11/Capzb/Arpc3/Rps3/Coro1a/Lcp1/Rhoa/Nme2/Ywhaz/Atf4/Ezr/Cfl1/Gsn	16
GO:0030532	CC	GO:0030532	small nuclear ribonucleoprotein complex	5/646	24/23877	0.000395805	0.00243006	0.00172468	Snrpe/Snrpb/Snrpg/Snrpd3/Snrpf	5
GO:0005844	CC	GO:0005844	polysome	5/646	25/23877	0.000483821	0.00290293	0.00206029	Rpl7a/Rps4x/Rps6/Eef2/Rpl29	5
GO:0005771	CC	GO:0005771	multivesicular body	5/646	26/23877	0.000585787	0.00343661	0.00243906	Cst3/Tpt1/H2-DMa/Cd74/H2-Ab1	5
GO:0048471	CC	GO:0048471	perinuclear region of cytoplasm	21/646	376/23877	0.00151152	0.00867482	0.00615677	Itm2c/Vim/Cst3/S100a4/S100a6/Rps6/Hsp90b1/Hmgb2/Cyba/Ctsb/Anxa2/Anxa6/Gabarap/Nme2/Ywhaz/Atxn10/Ndfip1/Prdx5/Cd34/Ctla4/Gsn	21
GO:0000421	CC	GO:0000421	autophagosome membrane	3/646	10/23877	0.00205207	0.0115265	0.00818069	Rpn2/Map1lc3b/Gabarap	3
GO:0005793	CC	GO:0005793	endoplasmic reticulum-Golgi intermediate compartment	5/646	36/23877	0.00268759	0.0147817	0.010491	Kdelr1/Serpinh1/Tmed3/Tmed9/Pdia6	5
GO:0001726	CC	GO:0001726	ruffle	8/646	91/23877	0.00325918	0.0175597	0.0124626	S100a6/S100a11/Rps3/Lcp1/Rhoa/Nme2/Ezr/Gsn	8
GO:0044297	CC	GO:0044297	cell body	22/646	430/23877	0.00347544	0.0183503	0.0130238	Serpine2/Vim/Cst3/Txn1/Cdc42/Pebp1/Rgs10/Map1lc3b/Cyba/Hspa8/Rpsa/Eif5a/Gabarap/Cygb/Timp2/Ctsl/Sdc2/Txn2/Atxn10/Tubb5/Ppp1ca/Ccl2	22
GO:0005741	CC	GO:0005741	mitochondrial outer membrane	9/646	114/23877	0.00383758	0.0198651	0.0140988	Tomm7/Pebp1/Fis1/Gimap3/Mgst1/Tomm20/Vdac2/Tomm22/Tspo	9
GO:0042383	CC	GO:0042383	sarcolemma	8/646	97/23877	0.00481717	0.0244564	0.0173574	Bgn/Anxa5/Col6a2/Col6a1/Bsg/Ctsb/Anxa2/Anxa1	8
GO:0005765	CC	GO:0005765	lysosomal membrane	5/646	42/23877	0.0053108	0.0264538	0.018775	Laptm5/Vamp8/Litaf/H2-DMa/H2-Eb1	5
GO:0030863	CC	GO:0030863	cortical cytoskeleton	6/646	60/23877	0.00556151	0.0271896	0.0192972	Dstn/Capzb/Actb/Coro1a/Pdlim2/Cfl1	6
GO:0005938	CC	GO:0005938	cell cortex	11/646	167/23877	0.00590169	0.0280339	0.0198964	Cytip/Cd302/Dstn/Capzb/Actb/Coro1a/Sept1/Pdlim2/Rhoa/Ndfip1/Cfl1	11
GO:0005635	CC	GO:0005635	nuclear envelope	13/646	215/23877	0.00594658	0.0280339	0.0198964	Tagln2/Hsd11b1/Cst3/S100a6/Capg/Sec13/Gpx4/Shisa5/Eif5a/Rac2/Clic1/Tubb5/Alox5ap	13
GO:0045121	CC	GO:0045121	membrane raft	13/646	219/23877	0.00690714	0.0319909	0.0227049	Cd48/Ptgis/Gpm6b/Lamtor2/Cd2/Lck/Itgb2/Bsg/Hmox1/Ctsb/Thy1/Cd14/Fcer1g	13
GO:0031902	CC	GO:0031902	late endosome membrane	3/646	16/23877	0.00848638	0.0381264	0.0270594	Lamtor2/Vamp8/H2-Eb1	3
GO:0031968	CC	GO:0031968	organelle outer membrane	9/646	129/23877	0.00852067	0.0381264	0.0270594	Tomm7/Pebp1/Fis1/Gimap3/Mgst1/Tomm20/Vdac2/Tomm22/Tspo	9
GO:0019867	CC	GO:0019867	outer membrane	9/646	133/23877	0.0103005	0.045322	0.0321663	Tomm7/Pebp1/Fis1/Gimap3/Mgst1/Tomm20/Vdac2/Tomm22/Tspo	9
GO:0043292	CC	GO:0043292	contractile fiber	10/646	158/23877	0.0110165	0.0476778	0.0338383	Dbi/Cst3/Tpm2/Capzb/Aldoa/Mmp2/Arf1/Actg1/Myl12a/Myl9	10
GO:0030864	CC	GO:0030864	cortical actin cytoskeleton	4/646	33/23877	0.0116594	0.0496463	0.0352354	Dstn/Coro1a/Pdlim2/Cfl1	4
GO:0003735	MF	GO:0003735	structural constituent of ribosome	60/614	119/23445	8.03e-63	3.32e-60	2.4e-60	Rpl7/Rpl37a/Mrps14/Rps21/Rpl39/Rpl10/Rps4x/Rpl22l1/Rps27/Rps20/Rps6/Rps8/Rpl11/Rpl22/Mrpl33/Rpl9/Rpl5/Rplp0/Rpl6/Rpl32/Rps9/Rpl28/Rps5/Rps19/Rps16/Rps11/Rpl18/Rps17/Rps3/Rpl27a/Rps15a/Rplp2/Mrpl23/Rps15/Rpl18a/Rpl13/Rpl15/Rps24/Rps25/Rplp1/Rpl4/Rps27l/Rpsa/Rpl14/Rps27a/Rpl26/Rpl23/Rpl19/Rpl38/Rps23/Rps7/Rps29/Rpl8/Rpl3/Rpl24/Rps2/Rps28/Rps18/Rps14/Fau	60
GO:0005198	MF	GO:0005198	structural molecule activity	73/614	395/23445	1.59e-40	3.28e-38	2.38e-38	Rpl7/Rpl37a/Mrps14/Vim/Rps21/Rpl39/Rpl10/Rps4x/Rpl22l1/Rps27/Rps20/Tpm2/Rps6/Rps8/Rpl11/Rpl22/Mrpl33/Rpl9/Rpl5/Rplp0/Rpl6/Rpl32/Mfap5/Rps9/Rpl28/Rps5/Rps19/Rps16/Rps11/Rpl18/Rps17/Rps3/Rpl27a/Rps15a/Rplp2/Mrpl23/Rps15/Myl6/Cope/Rpl18a/Rpl13/Rpl15/Rps24/Rps25/Rplp1/Rpl4/Rps27l/Rpsa/Rpl14/Rps27a/Rpl26/Rpl23/Rpl19/Rpl38/Actg1/Tubb2a/Rps23/Rps7/Rps29/Rpl8/Rpl3/Tuba1b/Tuba1a/Tuba1c/Rpl24/Rps2/Rps28/Rp…	73
GO:0015078	MF	GO:0015078	proton transmembrane transporter activity	22/614	82/23445	1.28e-16	1.76e-14	1.27e-14	Atp5c1/Atp5g3/Atp5e/Cox7b/Atp5f1/Uqcrh/Cox6a1/Atp6v1f/Cox6b1/Atp5d/Atp5b/Cox4i1/Atp5l/Cox7a2/Atp5h/Cox7c/Cox6c/Atp6v0c/Atp6v0e/Cox7a2l/Atp5a1/Cox8a	22
GO:0004601	MF	GO:0004601	peroxidase activity	15/614	32/23445	5.92e-16	4.89e-14	3.54e-14	Prdx6/Prdx4/Gpx7/Prdx1/Park7/Mgst1/Gstt1/Gpx4/Prdx2/Gpx1/Gpx3/Txndc17/Cygb/Gpx8/Prdx5	15
GO:0016684	MF	GO:0016684	oxidoreductase activity, acting on peroxide as acceptor	15/614	32/23445	5.92e-16	4.89e-14	3.54e-14	Prdx6/Prdx4/Gpx7/Prdx1/Park7/Mgst1/Gstt1/Gpx4/Prdx2/Gpx1/Gpx3/Txndc17/Cygb/Gpx8/Prdx5	15
GO:0016209	MF	GO:0016209	antioxidant activity	16/614	54/23445	3.39e-13	2.33e-11	1.69e-11	Prdx6/Prdx4/Gpx7/Prdx1/Park7/Sod3/Mgst1/Gstt1/Gpx4/Prdx2/Gpx1/Gpx3/Txndc17/Cygb/Gpx8/Prdx5	16
GO:0004298	MF	GO:0004298	threonine-type endopeptidase activity	11/614	21/23445	1.01e-12	5.22e-11	3.78e-11	Psma7/Psmb4/Psma5/Psmb2/Psmb5/Psma4/Psmb6/Psmb3/Psma2/Psma3/Psmb1	11
GO:0070003	MF	GO:0070003	threonine-type peptidase activity	11/614	21/23445	1.01e-12	5.22e-11	3.78e-11	Psma7/Psmb4/Psma5/Psmb2/Psmb5/Psma4/Psmb6/Psmb3/Psma2/Psma3/Psmb1	11
GO:0008009	MF	GO:0008009	chemokine activity	12/614	34/23445	3.03e-11	1.39e-09	1.01e-09	Cxcl1/Ccl2/Ccl7/Ccl4/Ccl3/Cxcl10/Cxcl14/Ccl5/Ccl12/Ccl6/Pf4/Cxcl2	12
GO:0004602	MF	GO:0004602	glutathione peroxidase activity	8/614	12/23445	9.55e-11	3.94e-09	2.85e-09	Prdx6/Gpx7/Mgst1/Gstt1/Gpx4/Gpx1/Gpx3/Gpx8	8
GO:0046933	MF	GO:0046933	proton-transporting ATP synthase activity, rotational mechanism	7/614	10/23445	9.15e-10	3.16e-08	2.29e-08	Atp5c1/Atp5e/Atp5f1/Atp6v1f/Atp5d/Atp5b/Atp5a1	7
GO:0042379	MF	GO:0042379	chemokine receptor binding	12/614	44/23445	9.18e-10	3.16e-08	2.29e-08	Cxcl1/Ccl2/Ccl7/Ccl4/Ccl3/Cxcl10/Cxcl14/Ccl5/Ccl12/Ccl6/Pf4/Cxcl2	12
GO:0061134	MF	GO:0061134	peptidase regulator activity	24/614	210/23445	1.63e-09	5.18e-08	3.75e-08	Serpine2/Serping1/Cst3/Cst7/Timp1/Pebp1/Pcolce/Serpinh1/Cstb/Dpep1/Psme2/Rps27l/Bcl2a1d/Ctsh/Pcolce2/Gpx1/Serpinf1/Timp2/Serpinb6a/Serpina3n/Fbln1/Pi16/Prdx5/C3	24
GO:0004129	MF	GO:0004129	cytochrome-c oxidase activity	9/614	22/23445	2.01e-09	5.55e-08	4.02e-08	Cox7b/Cox6a1/Cox6b1/Cox4i1/Cox7a2/Cox7c/Cox6c/Cox7a2l/Cox8a	9
GO:0008135	MF	GO:0008135	translation factor activity, RNA binding	16/614	92/23445	2.01e-09	5.55e-08	4.02e-08	Eef1b2/Eif3m/Gtf2b/Eif3i/Eif3k/Eif3f/Eef2/Eef1a1/Eif4a1/Eif5a/Eif1/Eif3e/Eif3h/Eef1d/Eif3l/Eef1g	16
GO:0016675	MF	GO:0016675	oxidoreductase activity, acting on a heme group of donors	9/614	23/23445	3.22e-09	8.31e-08	6.01e-08	Cox7b/Cox6a1/Cox6b1/Cox4i1/Cox7a2/Cox7c/Cox6c/Cox7a2l/Cox8a	9
GO:0030246	MF	GO:0030246	carbohydrate binding	30/614	348/23445	1.33e-08	3.23e-07	2.34e-07	Serpine2/Prelp/Uap1/Tnfaip6/Cd302/Bgn/Rpl22/Pcolce/Gpi1/Aldoa/Taldo1/Bsg/Crispld2/Tkt/Pcolce2/Rpl29/Clec3b/Hexb/Lgals1/Fstl1/Ccdc80/Smoc2/Cd248/Cd34/Klrd1/Ccl2/Ccl7/Ccl5/Dcn/Pf4	30
GO:0005539	MF	GO:0005539	glycosaminoglycan binding	18/614	150/23445	8.44e-08	1.94e-06	1.4e-06	Serpine2/Prelp/Tnfaip6/Bgn/Rpl22/Pcolce/Crispld2/Pcolce2/Rpl29/Clec3b/Fstl1/Ccdc80/Smoc2/Ccl2/Ccl7/Ccl5/Dcn/Pf4	18
GO:0046961	MF	GO:0046961	proton-transporting ATPase activity, rotational mechanism	6/614	11/23445	1.3e-07	2.83e-06	2.05e-06	Atp5c1/Atp5e/Atp6v1f/Atp5d/Atp5b/Atp5a1	6
GO:0004857	MF	GO:0004857	enzyme inhibitor activity	25/614	297/23445	3.39e-07	7e-06	5.06e-06	Serpine2/Serping1/Cst3/Cst7/Timp1/Atpif1/Dynll1/Pebp1/Serpinh1/Rnh1/Cstb/Oaz1/Dpep1/Anxa2/Bcl2a1d/Gpx1/Serpinf1/Timp2/Serpinb6a/Serpina3n/Pi16/Prdx5/Anxa1/Cdkn1a/C3	25
GO:0008201	MF	GO:0008201	heparin binding	15/614	117/23445	4.24e-07	8.34e-06	6.03e-06	Serpine2/Prelp/Rpl22/Pcolce/Crispld2/Pcolce2/Rpl29/Clec3b/Fstl1/Ccdc80/Smoc2/Ccl2/Ccl7/Ccl5/Pf4	15
GO:0019843	MF	GO:0019843	rRNA binding	8/614	29/23445	5.58e-07	1.05e-05	7.58e-06	Rps4x/Rpl11/Rpl5/Rps9/Rps11/Npm1/Rpl8/Rps18	8
GO:0030247	MF	GO:0030247	polysaccharide binding	18/614	173/23445	7.29e-07	1.31e-05	9.48e-06	Serpine2/Prelp/Tnfaip6/Bgn/Rpl22/Pcolce/Crispld2/Pcolce2/Rpl29/Clec3b/Fstl1/Ccdc80/Smoc2/Ccl2/Ccl7/Ccl5/Dcn/Pf4	18
GO:0042277	MF	GO:0042277	peptide binding	17/614	156/23445	7.71e-07	1.33e-05	9.6e-06	Srp14/Clta/Kdelr2/Mgst1/Kdelr1/Ctsd/Gpx4/Ctsb/Ppib/Gpx1/Gpx3/Ctsl/Crip1/Kdelr3/H2-Ab1/H2-Aa/H2-Eb1	17
GO:0061135	MF	GO:0061135	endopeptidase regulator activity	18/614	179/23445	1.2e-06	1.99e-05	1.44e-05	Serpine2/Serping1/Cst3/Cst7/Timp1/Pebp1/Serpinh1/Cstb/Dpep1/Psme2/Bcl2a1d/Gpx1/Serpinf1/Timp2/Serpinb6a/Serpina3n/Prdx5/C3	18
GO:0030414	MF	GO:0030414	peptidase inhibitor activity	18/614	181/23445	1.41e-06	2.25e-05	1.63e-05	Serpine2/Serping1/Cst3/Cst7/Timp1/Pebp1/Serpinh1/Cstb/Dpep1/Bcl2a1d/Gpx1/Serpinf1/Timp2/Serpinb6a/Serpina3n/Pi16/Prdx5/C3	18
GO:0048020	MF	GO:0048020	CCR chemokine receptor binding	6/614	17/23445	3.05e-06	4.66e-05	3.37e-05	Ccl2/Ccl7/Ccl4/Ccl3/Ccl5/Ccl12	6
GO:0004866	MF	GO:0004866	endopeptidase inhibitor activity	17/614	173/23445	3.25e-06	4.8e-05	3.47e-05	Serpine2/Serping1/Cst3/Cst7/Timp1/Pebp1/Serpinh1/Cstb/Dpep1/Bcl2a1d/Gpx1/Serpinf1/Timp2/Serpinb6a/Serpina3n/Prdx5/C3	17
GO:0004364	MF	GO:0004364	glutathione transferase activity	7/614	26/23445	3.48e-06	4.96e-05	3.59e-05	Gsta3/Gstm5/Gstm2/Gstm1/Mgst1/Gstt1/Gstp1	7
GO:0003743	MF	GO:0003743	translation initiation factor activity	10/614	61/23445	3.82e-06	5.26e-05	3.81e-05	Eif3m/Gtf2b/Eif3i/Eif3k/Eif3f/Eif4a1/Eif1/Eif3e/Eif3h/Eif3l	10
GO:0009055	MF	GO:0009055	electron transfer activity	13/614	108/23445	5.07e-06	6.76e-05	4.89e-05	Pdia3/Ptgis/Txn1/Sh3bgrl3/Sdhb/Cycs/Cyba/Cox7a2/Txndc17/Glrx/Pdia6/Txn2/Cox7a2l	13
GO:0019829	MF	GO:0019829	ATPase-coupled monoatomic cation transmembrane transporter activity	6/614	19/23445	6.39e-06	8.24e-05	5.97e-05	Atp5c1/Atp5e/Atp6v1f/Atp5d/Atp5b/Atp5a1	6
GO:0051082	MF	GO:0051082	unfolded protein binding	11/614	83/23445	1.06e-05	0.000133056	9.63e-05	Cct7/Serpinh1/Hsp90b1/Cct2/Tomm20/Hspa8/Npm1/Tbca/Cct5/Pfdn5/Hsp90ab1	11
GO:0043021	MF	GO:0043021	ribonucleoprotein complex binding	9/614	56/23445	1.38e-05	0.000167738	0.000121416	Rpn2/Rbm3/Sec61b/Eif3k/Spcs1/Rpsa/Npm1/Eif5a/Ppp1ca	9
GO:0003746	MF	GO:0003746	translation elongation factor activity	6/614	23/23445	2.17e-05	0.000249276	0.000180437	Eef1b2/Eef2/Eef1a1/Eif5a/Eef1d/Eef1g	6
GO:0015035	MF	GO:0015035	protein-disulfide reductase activity	6/614	23/23445	2.17e-05	0.000249276	0.000180437	Pdia3/Txn1/Sh3bgrl3/Glrx/Pdia6/Txn2	6
GO:0008430	MF	GO:0008430	selenium binding	5/614	15/23445	2.93e-05	0.000326729	0.000236501	Selenbp1/Gpx4/Prdx2/Gpx1/Gpx3	5
GO:0003779	MF	GO:0003779	actin binding	22/614	321/23445	4.37e-05	0.000475467	0.000344164	Arpc2/Dstn/Tmsb4x/Tpm2/Capzb/Wdr1/Arpc3/Arpc1b/Tmsb10/Arpc4/Gmfg/Fxyd5/Coro1a/Lsp1/Cnn2/Cotl1/Lcp1/Pfn1/Ezr/Ppp1r18/Cfl1/Gsn	22
GO:0043022	MF	GO:0043022	ribosome binding	6/614	26/23445	4.63e-05	0.000490833	0.000355286	Rpn2/Sec61b/Eif3k/Spcs1/Rpsa/Eif5a	6
GO:0005126	MF	GO:0005126	cytokine receptor binding	16/614	198/23445	7.1e-05	0.000732565	0.000530263	Ecm1/Ngf/Cxcl1/Mif/Ltb/Ccl2/Ccl7/Ccl4/Ccl3/Cxcl10/Cxcl14/Ccl5/Ccl12/Ccl6/Pf4/Cxcl2	16
GO:0005125	MF	GO:0005125	cytokine activity	15/614	182/23445	9.49e-05	0.000955941	0.000691951	Cxcl1/Gpi1/Mif/Ltb/Ccl2/Ccl7/Ccl4/Ccl3/Cxcl10/Cxcl14/Ccl5/Ccl12/Ccl6/Pf4/Cxcl2	15
GO:0015036	MF	GO:0015036	disulfide oxidoreductase activity	6/614	30/23445	0.000109355	0.00105031	0.000760263	Pdia3/Txn1/Sh3bgrl3/Glrx/Pdia6/Txn2	6
GO:0016504	MF	GO:0016504	peptidase activator activity	6/614	30/23445	0.000109355	0.00105031	0.000760263	Pcolce/Psme2/Rps27l/Ctsh/Pcolce2/Fbln1	6
GO:0005525	MF	GO:0005525	GTP binding	22/614	344/23445	0.000120661	0.00113257	0.000819805	Ola1/Rhoc/Gem/Cdc42/Ran/Gimap3/Sept1/Eef2/Arl1/Rrad/Eef1a1/Rhoa/Sar1b/Arf1/Tubb2a/Rac2/Tuba1b/Tuba1a/Tuba1c/Tubb5/Hsp90ab1/Tubb6	22
GO:0003823	MF	GO:0003823	antigen binding	7/614	45/23445	0.000156086	0.00143252	0.00103692	Cd48/Cd2/Lck/Skap1/H2-Ab1/H2-Aa/H2-Eb1	7
GO:0042625	MF	GO:0042625	ATPase-coupled ion transmembrane transporter activity	8/614	60/23445	0.000163012	0.00146357	0.00105939	Atp5c1/Atp5e/Atp6v1f/Atp5d/Atp5b/Atp5l/Atp6v0c/Atp5a1	8
GO:0042287	MF	GO:0042287	MHC protein binding	5/614	21/23445	0.000174113	0.00152998	0.00110746	Atp5b/Tubb5/Atp5a1/Lag3/Cd74	5
GO:0003924	MF	GO:0003924	GTPase activity	14/614	175/23445	0.000219523	0.00182445	0.00132062	Gem/Cdc42/Ran/Eef2/Arl1/Eef1a1/Rhoa/Tubb2a/Rac2/Tuba1b/Tuba1a/Tuba1c/Tubb5/Tubb6	14
GO:0019001	MF	GO:0019001	guanyl nucleotide binding	22/614	359/23445	0.000220878	0.00182445	0.00132062	Ola1/Rhoc/Gem/Cdc42/Ran/Gimap3/Sept1/Eef2/Arl1/Rrad/Eef1a1/Rhoa/Sar1b/Arf1/Tubb2a/Rac2/Tuba1b/Tuba1a/Tuba1c/Tubb5/Hsp90ab1/Tubb6	22
GO:0032561	MF	GO:0032561	guanyl ribonucleotide binding	22/614	359/23445	0.000220878	0.00182445	0.00132062	Ola1/Rhoc/Gem/Cdc42/Ran/Gimap3/Sept1/Eef2/Arl1/Rrad/Eef1a1/Rhoa/Sar1b/Arf1/Tubb2a/Rac2/Tuba1b/Tuba1a/Tuba1c/Tubb5/Hsp90ab1/Tubb6	22
GO:0015399	MF	GO:0015399	primary active transmembrane transporter activity	10/614	99/23445	0.000271412	0.00214965	0.00155601	Atp5c1/Atp5e/Tomm7/Atp6v1f/Atp5d/Atp5b/Tomm20/Atp5l/Atp6v0c/Atp5a1	10
GO:0043295	MF	GO:0043295	glutathione binding	4/614	13/23445	0.000275863	0.00214965	0.00155601	Mgst1/Gpx4/Gpx1/Gpx3	4
GO:1900750	MF	GO:1900750	oligopeptide binding	4/614	13/23445	0.000275863	0.00214965	0.00155601	Mgst1/Gpx4/Gpx1/Gpx3	4
GO:0016667	MF	GO:0016667	oxidoreductase activity, acting on a sulfur group of donors	7/614	50/23445	0.000306871	0.002347	0.00169886	Pdia3/Txn1/Sh3bgrl3/Txndc17/Glrx/Pdia6/Txn2	7
GO:0072341	MF	GO:0072341	modified amino acid binding	5/614	24/23445	0.000340803	0.00255912	0.0018524	Mgst1/Gpx4/Dpep1/Gpx1/Gpx3	5
GO:0005048	MF	GO:0005048	signal sequence binding	4/614	14/23445	0.000378231	0.00274051	0.0019837	Srp14/Kdelr2/Kdelr1/Kdelr3	4
GO:0008553	MF	GO:0008553	P-type proton-exporting transporter activity	4/614	14/23445	0.000378231	0.00274051	0.0019837	Atp5e/Atp5b/Atp5l/Atp6v0c	4
GO:0019838	MF	GO:0019838	growth factor binding	10/614	104/23445	0.000404751	0.00288211	0.00208619	Il2rg/Il11ra1/Sec61b/Htra3/Col6a1/Igfbp4/Il2rb/Igfbp6/Rps2/Igfbp7	10
GO:0001540	MF	GO:0001540	amyloid-beta binding	5/614	25/23445	0.00041689	0.00291823	0.00211234	Itm2c/Cst3/Hsd17b10/Itm2b/Cd74	5
GO:0050840	MF	GO:0050840	extracellular matrix binding	6/614	38/23445	0.000425718	0.00293036	0.00212112	Bgn/Ecm1/Rpsa/Lgals1/Sparc/Dcn	6
GO:0016765	MF	GO:0016765	transferase activity, transferring alkyl or aryl (other than methyl) groups	7/614	53/23445	0.000442592	0.00299657	0.00216904	Gsta3/Gstm5/Gstm2/Gstm1/Mgst1/Gstt1/Gstp1	7
GO:0004175	MF	GO:0004175	endopeptidase activity	21/614	356/23445	0.000503425	0.00331138	0.00239692	Psma7/Psmb4/Psma5/Psmb2/Mmp23/Htra3/C1ra/Prss23/Ctsd/Mmp2/Psmb5/Ctsb/Psma4/Ctsh/Psmb6/Psmb3/Psma2/Ctsl/Psma3/Lgmn/Psmb1	21
GO:0042056	MF	GO:0042056	chemoattractant activity	4/614	15/23445	0.000505125	0.00331138	0.00239692	Mif/Hmgb2/Ccl3/Ccl5	4
GO:0001664	MF	GO:0001664	G protein-coupled receptor binding	14/614	199/23445	0.000801515	0.00517228	0.00374392	Cxcl1/Psmc5/Adm/Ccl2/Ccl7/Ccl4/Ccl3/Cxcl10/Cxcl14/Ccl5/Ccl12/Ccl6/Pf4/Cxcl2	14
GO:0016853	MF	GO:0016853	isomerase activity	11/614	135/23445	0.000868915	0.00552095	0.00399631	Fkbp7/Pdia3/Ptgis/Paics/Gpi1/Mif/Ppib/Ppia/Pdia6/Fkbp2/Pgam1	11
GO:0022890	MF	GO:0022890	inorganic cation transmembrane transporter activity	22/614	407/23445	0.00118338	0.00740507	0.00536011	Atp5c1/Atp5g3/Atp5e/Cox7b/Atp5f1/Uqcrh/Cox6a1/Atp6v1f/Cox6b1/Atp5d/Atp5b/Cox4i1/Atp5l/Cox7a2/Atp5h/Cox7c/Cox6c/Atp6v0c/Atp6v0e/Cox7a2l/Atp5a1/Cox8a	22
GO:0046982	MF	GO:0046982	protein heterodimerization activity	19/614	341/23445	0.00176986	0.0109098	0.00789695	Gstm2/Gstm1/Eno1/Bhlhe40/Axl/Itgb2/Cyba/Cd3g/Cd3d/Cd3e/Bcl2a1d/Npm1/Hexb/Pgf/Myc/Nr4a1/Alox5ap/H2-Ab1/H2-Aa	19
GO:0016862	MF	GO:0016862	intramolecular oxidoreductase activity, interconverting keto- and enol-groups	3/614	10/23445	0.00186934	0.0113535	0.00821813	Pdia3/Mif/Pdia6	3
GO:0042626	MF	GO:0042626	ATPase-coupled transmembrane transporter activity	8/614	89/23445	0.00232353	0.0139075	0.0100669	Atp5c1/Atp5e/Atp6v1f/Atp5d/Atp5b/Atp5l/Atp6v0c/Atp5a1	8
GO:0005520	MF	GO:0005520	insulin-like growth factor binding	4/614	23/23445	0.00277526	0.016374	0.0118522	Htra3/Igfbp4/Igfbp6/Igfbp7	4
GO:0003697	MF	GO:0003697	single-stranded DNA binding	6/614	55/23445	0.00307302	0.0176272	0.0127593	Rpa2/Cnbp/Hnrnpk/Sub1/Hnrnpa1/Anxa1	6
GO:0004869	MF	GO:0004869	cysteine-type endopeptidase inhibitor activity	6/614	55/23445	0.00307302	0.0176272	0.0127593	Cst3/Cst7/Cstb/Dpep1/Bcl2a1d/Prdx5	6
GO:0005544	MF	GO:0005544	calcium-dependent phospholipid binding	4/614	24/23445	0.00326215	0.0180394	0.0130577	Anxa5/Anxa2/Anxa6/Anxa1	4
GO:0008320	MF	GO:0008320	protein transmembrane transporter activity	3/614	12/23445	0.00329573	0.0180394	0.0130577	Tomm7/Tomm20/Tomm22	3
GO:0022884	MF	GO:0022884	macromolecule transmembrane transporter activity	3/614	12/23445	0.00329573	0.0180394	0.0130577	Tomm7/Tomm20/Tomm22	3
GO:0016860	MF	GO:0016860	intramolecular oxidoreductase activity	5/614	39/23445	0.0033427	0.0180394	0.0130577	Pdia3/Ptgis/Gpi1/Mif/Pdia6	5
GO:0016705	MF	GO:0016705	oxidoreductase activity, acting on paired donors, with incorporation or reduction of molecular oxygen	11/614	160/23445	0.00336329	0.0180394	0.0130577	Prdx6/Degs1/Ptgis/Prdx4/Prdx1/Park7/Gpx4/Hmox1/Prdx2/Gpx1/Prdx5	11
GO:0043531	MF	GO:0043531	ADP binding	4/614	25/23445	0.00380411	0.0201423	0.0145798	Pgk1/Hspa8/Pkm/Atp5a1	4
GO:0005518	MF	GO:0005518	collagen binding	5/614	41/23445	0.00416857	0.0214235	0.0155072	Pcolce/Lum/Pcolce2/Srgn/Dcn	5
GO:0043621	MF	GO:0043621	protein self-association	5/614	41/23445	0.00416857	0.0214235	0.0155072	Cd2/Ctsb/Ctsh/Ccl5/Cbr2	5
GO:0017025	MF	GO:0017025	TBP-class protein binding	3/614	13/23445	0.00420169	0.0214235	0.0155072	Hnrnpf/Naca/Psmc5	3
GO:0048029	MF	GO:0048029	monosaccharide binding	6/614	61/23445	0.00516091	0.0259934	0.0188151	Gpi1/Aldoa/Taldo1/Bsg/Tkt/Lgals1	6
GO:0001530	MF	GO:0001530	lipopolysaccharide binding	3/614	14/23445	0.00524446	0.0260959	0.0188894	Lbp/Psmb4/Cd14	3
GO:0008047	MF	GO:0008047	enzyme activator activity	17/614	327/23445	0.0059975	0.0294877	0.0213445	Pcolce/Arhgdib/Rgs10/Arl1/Psme2/Thy1/Rps27l/Ctsh/Pcolce2/Timp2/Fbln1/Ranbp1/Cdkn1a/Rgs1/Ccl3/Alox5ap/Ccl5	17
GO:0005200	MF	GO:0005200	structural constituent of cytoskeleton	4/614	29/23445	0.00657721	0.0319575	0.0231322	Vim/Tpm2/Actg1/Tubb5	4
GO:0019901	MF	GO:0019901	protein kinase binding	19/614	390/23445	0.00749892	0.0360122	0.0260672	Vim/Cd2/Rps6/Lck/Cdc42/Pebp1/Actb/Rps3/Lat/Itgb2/Thy1/Eef1a1/Npm1/Sox9/Hsp90ab1/Gstp1/Pgam1/Skap1/Cd8a	19
GO:0002020	MF	GO:0002020	protease binding	6/614	67/23445	0.00813691	0.0386269	0.0279598	Cst3/Ecm1/Ubc/Aldoa/Cstb/Serpinb6a	6
GO:0008324	MF	GO:0008324	monoatomic cation transmembrane transporter activity	22/614	484/23445	0.00921077	0.0432278	0.0312902	Atp5c1/Atp5g3/Atp5e/Cox7b/Atp5f1/Uqcrh/Cox6a1/Atp6v1f/Cox6b1/Atp5d/Atp5b/Cox4i1/Atp5l/Cox7a2/Atp5h/Cox7c/Cox6c/Atp6v0c/Atp6v0e/Cox7a2l/Atp5a1/Cox8a	22
GO:0016614	MF	GO:0016614	oxidoreductase activity, acting on CH-OH group of donors	9/614	138/23445	0.0106046	0.04921	0.0356203	Hsd11b1/Hsd17b10/Akr1a1/Akr1b3/Ldha/Vkorc1/Impdh2/Mdh1/Cbr2	9
GO:0019900	MF	GO:0019900	kinase binding	20/614	433/23445	0.010759	0.0493719	0.0357376	Vim/Cd2/Rps6/Lck/Cdc42/Pebp1/Actb/Ldha/Rps3/Lat/Itgb2/Thy1/Eef1a1/Npm1/Sox9/Hsp90ab1/Gstp1/Pgam1/Skap1/Cd8a	20
