# Supplementary material for: Combining multi-omics analysis methods to identify biomarkers for mitophagy involved in immune checkpoint inhibitors-related myocarditis
Source: Front Immunol. 2026 Apr 21;17:1691848. doi: 10.3389/fimmu.2026.1691848 (PMC13139098; doi:10.3389/fimmu.2026.1691848)
Supplement: Supplementary file 1 [file DataSheet1.zip › Table S3 (KEGG).xlsx]

## Sheet: 1_Suppl_kegg_results
ID	Description	GeneRatio	BgRatio	pvalue	p.adjust	qvalue	geneID	Count
mmu03010	Ribosome	84/438	265/9577	3.48874081617946e-49	1.04313350403766e-46	8.29953078375324e-47	Rpl7/Rpl31/Rpl37a/Mrps14/Rpl7a/Rpl12/Rpl35/Rps21/Rpl39/Rpl10/Rps4x/Rpl36a/Rpl22l1/Rps27/Rpl34/Rps20/Rps6/Rps8/Rpl11/Rpl22/Mrpl33/Rpl9/Rpl5/Rplp0/Rpl6/Rpl21/Rpl32/Rps9/Rpl28/Rps5/Rps19/Rps16/Rps11/Rpl13a/Rpl18/Rps17/Rps3/Rpl27a/Rps13/Rps15a/Rplp2/Mrpl23/Rps12/Rps15/Rpl41/Rps26/Uba52/Rpl18a/Rpl13/Rpl15/Rps24/Rps25/Rplp1/Rpl4/Rps27l/Rpl29/Rpsa/Rpl14/Rps27a/Rpl26/Rpl23a/Rpl23/Rpl19/Rpl27/Rpl38/Rps23/…	84
mmu05171	Coronavirus disease	88/438	334/9577	3.31852019303321e-44	4.96118768858465e-42	3.94729244013424e-42	Rpl7/Rpl31/Rpl37a/Rpl7a/Rpl12/Rpl35/Rps21/Rpl39/Rpl10/Rps4x/Rpl36a/Rpl22l1/Rps27/Rpl34/Rps20/Rps6/Rps8/Rpl11/Rpl22/Rpl9/Rpl5/Rplp0/Rpl6/Rpl21/Rpl32/C1ra/Rps9/Rpl28/Rps5/Rps19/Rps16/Rps11/Rpl13a/Rpl18/Rps17/Rps3/Rpl27a/Rps13/Rps15a/Rplp2/Rps12/Rps15/Rpl41/Rps26/Uba52/Rpl18a/Rpl13/Rpl15/Rps24/Rps25/Rplp1/Rpl4/Rps27l/Rpl29/Rpsa/Rpl14/Rps27a/Rpl26/Rpl23a/Rpl23/Rpl19/Rpl27/Rpl38/Rps23/Rps7/Rps29/Rpl36…	88
mmu05012	Parkinson disease	65/438	274/9577	1.49367669898795e-29	1.48869777665799e-27	1.18445941744308e-27	Cox5b/Atp5c1/Atp5g3/Atp5e/Psma7/Ndufb11/Slc25a5/Ndufa1/Cox7b/Ndufb5/Psmb4/Atp5f1/Psma5/Ndufb6/Txn1/Uqcrh/Psmb2/Sdhb/Park7/Cox6a1/Ubc/Cycs/Cox6b1/Atp5d/Ndufa4l2/Atp5b/Ndufa13/Uba52/Cox4i1/Vdac2/Psmb5/Psma4/Cox7a2/Rps27a/Ubb/Psmb6/Psmb3/Psmc5/Atp5h/Psma2/Tubb2a/Uqcrb/Cox7c/Psma3/Cox6c/Txn2/Atf4/Ndufa6/Tuba1b/Tuba1a/Tuba1c/Atp5g2/Ndufb4/Psmb1/Ndufv3/Ndufa7/Tubb5/Ndufa11/Cox7a2l/Calm2/Ndufa2/Tubb6/At…	65
mmu05020	Prion disease	62/438	273/9577	4.58189973488374e-27	3.42497005182559e-25	2.7250245791677e-25	Cox5b/Atp5c1/Atp5g3/Atp5e/Psma7/Ndufb11/Slc25a5/Ndufa1/Cox7b/Ndufb5/Psmb4/Atp5f1/Psma5/Ndufb6/Uqcrh/Psmb2/Sdhb/Cox6a1/Cycs/Cox6b1/Atp5d/Ndufa4l2/Atp5b/Ndufa13/Cox4i1/Cyba/Vdac2/Psmb5/Hspa8/Psma4/Cox7a2/Psmb6/Psmb3/Psmc5/Atp5h/Psma2/Tubb2a/Uqcrb/Cox7c/Psma3/Cox6c/Rac2/Atf4/Ndufa6/Tuba1b/Tuba1a/Tuba1c/Atp5g2/Ndufb4/Psmb1/Ndufv3/Ndufa7/Csnk2b/Tubb5/Ndufa11/Cox7a2l/Ndufa2/Tubb6/Atp5a1/Cox8a/Ccl5/C1qc	62
mmu05016	Huntington disease	61/438	308/9577	2.93137900193374e-23	1.75296464315637e-21	1.394719272499e-21	Cox5b/Atp5c1/Atp5g3/Atp5e/Psma7/Ndufb11/Slc25a5/Ndufa1/Cox7b/Ndufb5/Psmb4/Atp5f1/Psma5/Ndufb6/Clta/Gpx7/Uqcrh/Psmb2/Sdhb/Cox6a1/Cycs/Cox6b1/Atp5d/Ndufa4l2/Atp5b/Ndufa13/Cox4i1/Vdac2/Psmb5/Psma4/Cox7a2/Gpx1/Gpx3/Psmb6/Psmb3/Psmc5/Atp5h/Psma2/Tubb2a/Uqcrb/Cox7c/Gpx8/Psma3/Cox6c/Ndufa6/Tuba1b/Tuba1a/Tuba1c/Atp5g2/Ap2m1/Ndufb4/Psmb1/Ndufv3/Ndufa7/Tubb5/Ndufa11/Cox7a2l/Ndufa2/Tubb6/Atp5a1/Cox8a	61
mmu00190	Oxidative phosphorylation	40/438	141/9577	1.62005197930811e-21	8.07325903021874e-20	6.4233639881339e-20	Cox5b/Atp5c1/Atp5g3/Atp5e/Ndufb11/Ndufa1/Cox7b/Ndufb5/Atp5f1/Ndufb6/Uqcrh/Sdhb/Cox6a1/Atp5j2/Atp6v1f/Cycs/Cox6b1/Atp5d/Ndufa4l2/Atp5b/Ndufa13/Cox4i1/Atp5l/Cox7a2/Atp5h/Uqcrb/Cox7c/Cox6c/Ndufa6/Atp5g2/Ndufb4/Atp6v0c/Atp6v0e/Ndufv3/Ndufa7/Ndufa11/Cox7a2l/Ndufa2/Atp5a1/Cox8a	40
mmu05014	Amyotrophic lateral sclerosis	64/438	375/9577	9.72922154404803e-21	4.15576748810052e-19	3.30647228414264e-19	Cox5b/Atp5c1/Atp5g3/Atp5e/Psma7/Ndufb11/Ndufa1/Cox7b/Ndufb5/Psmb4/Atp5f1/Psma5/Ndufb6/Gpx7/Uqcrh/Psmb2/Sdhb/Cox6a1/Actb/Cycs/Sec13/Cox6b1/Atp5d/Ndufa4l2/Atp5b/Ndufa13/Cox4i1/Map1lc3b/Psmb5/Psma4/Cox7a2/Gpx1/Gpx3/Psmb6/Pfn1/Psmb3/Psmc5/Atp5h/Actg1/Psma2/Tubb2a/Uqcrb/Cox7c/Gpx8/Psma3/Cox6c/Atf4/Ndufa6/Tuba1b/Tuba1a/Tuba1c/Atp5g2/Hnrnpa1/Ndufb4/Psmb1/Ndufv3/Ndufa7/Tubb5/Ndufa11/Cox7a2l/Ndufa2/Tubb6/…	64
mmu05022	Pathways of neurodegeneration	69/438	481/9577	4.93998699625145e-18	1.84632013984898e-16	1.46899613309583e-16	Cox5b/Atp5c1/Atp5g3/Atp5e/Psma7/Ndufb11/Slc25a5/Ndufa1/Cox7b/Hsd17b10/Ndufb5/Psmb4/Atp5f1/Psma5/Ndufb6/Gpx7/Uqcrh/Psmb2/Sdhb/Park7/Cox6a1/Ubc/Cycs/Cox6b1/Atp5d/Ndufa4l2/Atp5b/Ndufa13/Uba52/Cox4i1/Map1lc3b/Vdac2/Psmb5/Psma4/Cox7a2/Gpx1/Rps27a/Gpx3/Ubb/Psmb6/Psmb3/Psmc5/Atp5h/Psma2/Tubb2a/Uqcrb/Cox7c/Gpx8/Psma3/Cox6c/Atf4/Ndufa6/Tuba1b/Tuba1a/Tuba1c/Atp5g2/Ndufb4/Psmb1/Ndufv3/Ndufa7/Csnk2b/Tubb5/Nd…	69
mmu05010	Alzheimer disease	61/438	389/9577	6.69938283237842e-18	2.22568385209017e-16	1.77083101768131e-16	Cox5b/Atp5c1/Atp5g3/Atp5e/Psma7/Ndufb11/Slc25a5/Ndufa1/Cox7b/Hsd17b10/Ndufb5/Psmb4/Atp5f1/Psma5/Ndufb6/Uqcrh/Psmb2/Sdhb/Cox6a1/Cycs/Gapdh/Psenen/Cox6b1/Atp5d/Ndufa4l2/Atp5b/Ndufa13/Cox4i1/Vdac2/Psmb5/Psma4/Cox7a2/Psmb6/Psmb3/Psmc5/Atp5h/Psma2/Tubb2a/Uqcrb/Cox7c/Psma3/Cox6c/Atf4/Ndufa6/Tuba1b/Tuba1a/Tuba1c/Atp5g2/Ndufb4/Psmb1/Ndufv3/Ndufa7/Csnk2b/Tubb5/Ndufa11/Cox7a2l/Calm2/Ndufa2/Tubb6/Atp5a1/Cox…	61
mmu05208	Chemical carcinogenesis	45/438	229/9577	3.36424864686514e-17	1.00591034541268e-15	8.00337046517392e-16	Gsta3/Cox5b/Atp5c1/Atp5g3/Atp5e/Ndufb11/Slc25a5/Ndufa1/Cox7b/Ndufb5/Atp5f1/Gstm5/Gstm2/Gstm1/Ndufb6/Uqcrh/Akr1a1/Sdhb/Cox6a1/Mgst1/Cox6b1/Gstt1/Atp5d/Ndufa4l2/Atp5b/Ndufa13/Hmox1/Cox4i1/Cyba/Vdac2/Cox7a2/Atp5h/Uqcrb/Cox7c/Cox6c/Ndufa6/Atp5g2/Ndufb4/Ndufv3/Ndufa7/Ndufa11/Cox7a2l/Ndufa2/Atp5a1/Cox8a	45
mmu05415	Diabetic cardiomyopathy	42/438	217/9577	7.19820789390115e-16	1.95660378206949e-14	1.55674161150398e-14	Cox5b/Atp5c1/Atp5g3/Atp5e/Ndufb11/Slc25a5/Ndufa1/Cox7b/Ndufb5/Atp5f1/Ndufb6/Uqcrh/Sdhb/Cox6a1/Gapdh/Cox6b1/Ctsd/Atp5d/Ndufa4l2/Atp5b/Ndufa13/Mmp2/Cox4i1/Cyba/Vdac2/Cox7a2/Atp5h/Uqcrb/Cox7c/Cox6c/Rac2/Ndufa6/Atp5g2/Ndufb4/Ndufv3/Ndufa7/Ndufa11/Cox7a2l/Ndufa2/Atp5a1/Ppp1ca/Cox8a	42
mmu04714	Thermogenesis	39/438	238/9577	2.21968145370669e-12	5.53070628881918e-11	4.4004211275238e-11	Cox5b/Atp5c1/Atp5g3/Atp5e/Ndufb11/Ndufa1/Cox7b/Ndufb5/Atp5f1/Ndufb6/Rps6/Uqcrh/Sdhb/Cox6a1/Actb/Atp5j2/Cox6b1/Atp5d/Ndufa4l2/Atp5b/Ndufa13/Cox4i1/Atp5l/Cox7a2/Atp5h/Actg1/Uqcrb/Cox7c/Cox6c/Ndufa6/Atp5g2/Ndufb4/Ndufv3/Ndufa7/Ndufa11/Cox7a2l/Ndufa2/Atp5a1/Cox8a	39
mmu04932	Non-alcoholic fatty liver disease	28/438	162/9577	9.04226472505969e-10	2.07972088676373e-08	1.65469783632671e-08	Cox5b/Ndufb11/Ndufa1/Cox7b/Ndufb5/Ndufb6/Uqcrh/Cdc42/Sdhb/Cox6a1/Cycs/Cox6b1/Ndufa4l2/Ndufa13/Cox4i1/Cox7a2/Uqcrb/Cox7c/Cox6c/Atf4/Ndufa6/Ndufb4/Ndufv3/Ndufa7/Ndufa11/Cox7a2l/Ndufa2/Cox8a	28
mmu05418	Fluid shear stress and atherosclerosis	26/438	148/9577	2.55516135938494e-09	5.45709461754355e-08	4.34185313699997e-08	Gsta3/Sumo1/Gstm5/Gstm2/Gstm1/Txn1/Actb/Mgst1/Gstt1/Hsp90b1/Hmox1/Mmp2/Cyba/Rhoa/Sumo2/Actg1/Ctsl/Sdc2/Txn2/Rac2/Hsp90ab1/Calm2/Gstp1/Dusp1/Ccl2/Ccl12	26
mmu05323	Rheumatoid arthritis	19/438	87/9577	9.31821400297169e-09	1.85743065792569e-07	1.47783604538358e-07	Cxcl1/Atp6v1f/Itgb2/Acp5/Ctsl/Atp6v0c/Atp6v0e/Ltb/H2-DMa/Ccl2/Ctla4/Ccl3/H2-DMb1/Ccl5/Ccl12/H2-Ab1/Cxcl2/H2-Aa/H2-Eb1	19
mmu03050	Proteasome	14/438	47/9577	1.21705627192294e-08	2.27437390815599e-07	1.80957050956963e-07	Psma7/Psmb4/Psma5/Psmb2/Pomp/Psmb5/Psme2/Psma4/Psmb6/Psmb3/Psmc5/Psma2/Psma3/Psmb1	14
mmu04612	Antigen processing and presentation	18/438	87/9577	5.61323828799513e-08	9.87269557712085e-07	7.85505791385077e-07	Pdia3/B2m/Cd8b1/Psme2/Ctsb/Hspa8/Ctsl/Lgmn/Hsp90ab1/Klrd1/Cd8a/H2-DMa/Ctss/H2-DMb1/Cd74/H2-Ab1/H2-Aa/H2-Eb1	18
mmu04145	Phagosome	27/438	183/9577	6.0318218948728e-08	1.00195263698165e-06	7.97188156866229e-07	Sec61b/Actb/Atp6v1f/C1ra/Coro1a/Itgb2/Cyba/Sec61g/Actg1/Tubb2a/Ctsl/Tuba1b/Tuba1a/Tuba1c/Atp6v0c/Atp6v0e/Tubb5/Tubb6/C3/H2-DMa/Ctss/H2-DMb1/Fcgr3/Cd14/H2-Ab1/H2-Aa/H2-Eb1	27
mmu05132	Salmonella infection	32/438	252/9577	1.34866120597695e-07	2.12236684519531e-06	1.68862843518444e-06	Arpc2/Dynlrb1/S100a10/Txn1/Cdc42/Dynll1/Arpc3/Actb/Arpc1b/Cycs/Arpc4/Gapdh/Rps3/Hsp90b1/Anxa2/Rhoa/Skp1a/Arf1/Pfn1/Actg1/Tubb2a/Myc/Txn2/Tuba1b/Tuba1a/Tuba1c/Tubb5/Hsp90ab1/Myl12a/Tubb6/Myl9/Cd14	32
mmu04640	Hematopoietic cell lineage	16/438	94/9577	4.75880096518683e-06	7.11440744295431e-05	5.66046851648538e-05	Cd2/Il11ra1/Cd8b1/Cd9/Cd37/Cd3g/Cd3d/Cd3e/Cd34/Cd8a/H2-DMa/H2-DMb1/Cd14/H2-Ab1/H2-Aa/H2-Eb1	16
mmu00480	Glutathione metabolism	13/438	73/9577	2.24586705691141e-05	0.000319768690484052	0.000254419024993472	Gsta3/Prdx6/Gstm5/Gstm2/Gstm1/Gpx7/Mgst1/Gstt1/Gpx4/Gpx1/Gpx3/Gpx8/Gstp1	13
mmu04210	Apoptosis	18/438	136/9577	4.4776048686474e-05	0.000608547207147987	0.000484181196322637	Ctsz/Ngf/Actb/Cycs/Ctsd/Ctsb/Bcl2a1d/Bcl2a1b/Ctsh/Actg1/Gadd45g/Ctsl/Atf4/Tuba1b/Tuba1a/Tuba1c/Ctsw/Ctss	18
mmu05134	Legionellosis	11/438	60/9577	7.26336484918271e-05	0.000944237430393752	0.00075126794321066	Cxcl1/Cycs/Itgb2/Hspa8/Eef1a1/Sar1b/Arf1/Eef1g/C3/Cd14/Cxcl2	11
mmu04061	Viral protein interaction with cytokine and cytokine receptor	14/438	95/9577	9.72187235639793e-05	0.00121118326440124	0.000963659277432427	Il2rg/Cxcl1/Il2rb/Ccl2/Ccl7/Ccl4/Ccl3/Cxcl10/Cxcl14/Ccl5/Ccl12/Ccl6/Pf4/Cxcl2	14
mmu04658	Th1 and Th2 cell differentiation	13/438	88/9577	0.000167343382384165	0.00200142685331462	0.00159240439658195	Cd247/Il2rg/Lck/Lat/Cd3g/Cd3d/Cd3e/Il2rb/H2-DMa/H2-DMb1/H2-Ab1/H2-Aa/H2-Eb1	13
mmu04260	Cardiac muscle contraction	13/438	89/9577	0.000187988368796886	0.00216186624116419	0.00172005552016584	Cox5b/Cox7b/Tpm2/Uqcrh/Cox6a1/Cox6b1/Cox4i1/Cox7a2/Uqcrb/Cox7c/Cox6c/Cox7a2l/Cox8a	13
mmu05152	Tuberculosis	20/438	180/9577	0.000206641987926264	0.00228836868110937	0.00182070523474993	Lbp/Cycs/Coro1a/Ctsd/Lsp1/Itgb2/Rhoa/Atp6v0c/Calm2/C3/H2-DMa/Ctss/H2-DMb1/Fcgr3/Cd14/Fcer1g/Cd74/H2-Ab1/H2-Aa/H2-Eb1	20
mmu05017	Spinocerebellar ataxia	17/438	141/9577	0.000231656060001447	0.00247375578358688	0.00196820562256869	Psma7/Slc25a5/Psmb4/Psma5/Gtf2b/Psmb2/Cycs/Vdac2/Psmb5/Psma4/Psmb6/Psmb3/Psmc5/Psma2/Psma3/Atxn10/Psmb1	17
mmu04659	Th17 cell differentiation	14/438	105/9577	0.000287520030934191	0.00296443066376976	0.00235860352054908	Cd247/Il2rg/Lck/Lat/Cd3g/Cd3d/Cd3e/Il2rb/Hsp90ab1/H2-DMa/H2-DMb1/H2-Ab1/H2-Aa/H2-Eb1	14
mmu04141	Protein processing in endoplasmic reticulum	19/438	176/9577	0.000427648884146789	0.00426223387866299	0.00339118062516401	Pdia3/Rpn2/Bcap31/Ssr4/Ssr2/Krtcap2/Ostc/Sec61b/Ddost/Sec13/Hsp90b1/Dad1/Hspa8/Sec61g/Sar1b/Skp1a/Pdia6/Atf4/Hsp90ab1	19
mmu04142	Lysosome	16/438	136/9577	0.000464119066250924	0.00433661252528207	0.00345035884778647	Ctsz/Clta/Laptm5/Ctsd/Cd63/Ctsb/Acp5/Ctsh/Ctsl/Hexb/Npc2/Lgmn/Litaf/Atp6v0c/Ctsw/Ctss	16
mmu05135	Yersinia infection	16/438	136/9577	0.000464119066250924	0.00433661252528207	0.00345035884778647	Arpc2/Lck/Cdc42/Arpc3/Actb/Arpc1b/Cd8b1/Arpc4/Lat/Rhoa/Actg1/Rac2/Cd8a/Ccl2/Fcgr3/Ccl12	16
mmu05310	Asthma	6/438	25/9577	0.000745075575670414	0.0067508362765289	0.00537119872732101	H2-DMa/H2-DMb1/Fcer1g/H2-Ab1/H2-Aa/H2-Eb1	6
mmu00010	Glycolysis / Gluconeogenesis	10/438	67/9577	0.000861131418026946	0.00757289099970755	0.00602525388464674	Pgk1/Akr1a1/Eno1/Aldh2/Gapdh/Gpi1/Ldha/Aldoa/Pkm/Pgam1	10
mmu05340	Primary immunodeficiency	7/438	36/9577	0.00105031989482188	0.00897273281576402	0.00713901642796222	Il2rg/Lck/Cd8b1/Cd3d/Cd3e/Cd8a/Icos	7
mmu05140	Leishmaniasis	10/438	70/9577	0.00121915585129138	0.0101257666537812	0.00805641001145768	Itgb2/Cyba/Eef1a1/C3/H2-DMa/H2-DMb1/Fcgr3/H2-Ab1/H2-Aa/H2-Eb1	10
mmu04216	Ferroptosis	7/438	41/9577	0.00232298610387125	0.0187722390556082	0.0149358423748194	Ftl1/Gpx4/Hmox1/Map1lc3b/Vdac2/Slc3a2/Fth1	7
mmu05100	Bacterial invasion of epithelial cells	10/438	77/9577	0.00253701205386341	0.0199622790553989	0.0158826793399759	Arpc2/Clta/Cdc42/Arpc3/Actb/Arpc1b/Arpc4/Sept1/Rhoa/Actg1	10
mmu04062	Chemokine signaling pathway	18/438	193/9577	0.00317896494812691	0.0243720646023063	0.0193912571734597	Gng5/Gng10/Cdc42/Cxcl1/Rhoa/Rac2/Cxcr6/Ccl2/Ccl7/Ccl4/Ccl3/Cxcl10/Cxcl14/Ccl5/Ccl12/Ccl6/Pf4/Cxcl2	18
mmu04064	NF-kappa B signaling pathway	12/438	107/9577	0.0034651773113264	0.0254719955436928	0.0202664002565555	Lbp/Lck/Cxcl1/Lat/Bcl2a1d/Bcl2a1b/Gadd45g/Csnk2b/Ltb/Ccl4/Cd14/Cxcl2	12
mmu05322	Systemic lupus erythematosus	15/438	150/9577	0.00355112291701938	0.0254719955436928	0.0202664002565555	H3f3a/Snrpb/H2afz/C1ra/Snrpd3/H3f3b/Snrpd1/C3/H2-DMa/H2-DMb1/Fcgr3/H2-Ab1/H2-Aa/H2-Eb1/C1qc	15
mmu05416	Viral myocarditis	11/438	94/9577	0.00362791525112804	0.0254719955436928	0.0202664002565555	Actb/Sgce/Cycs/Itgb2/Actg1/Rac2/H2-DMa/H2-DMb1/H2-Ab1/H2-Aa/H2-Eb1	11
mmu01200	Carbon metabolism	13/438	122/9577	0.00374838730408857	0.0254719955436928	0.0202664002565555	Pgk1/Sdhb/Eno1/Gapdh/Gpi1/Aldoa/Taldo1/Tkt/Esd/Pkm/Mdh1/Pgam1/Got1	13
mmu04660	T cell receptor signaling pathway	13/438	122/9577	0.00374838730408857	0.0254719955436928	0.0202664002565555	Cd247/Lck/Cdc42/Cd8b1/Lat/Cd3g/Cd3d/Cd3e/Rhoa/Cd8a/Pdcd1/Icos/Ctla4	13
mmu05166	Human T-cell leukemia virus 1 infection	21/438	247/9577	0.00454985817454913	0.0302312798708931	0.0240530514022948	B2m/Slc25a5/Il2rg/Lck/Ran/Itgb2/Vdac2/Cd3g/Cd3d/Cd3e/Myc/Il2rb/Atf4/Tspo/Ranbp1/Cdkn1a/H2-DMa/H2-DMb1/H2-Ab1/H2-Aa/H2-Eb1	21
mmu04137	Mitophagy	11/438	100/9577	0.00582960925569227	0.0378924601619998	0.0301485512994612	Tomm7/Ubc/Fis1/Uba52/Map1lc3b/Tomm20/Rps27a/Ubb/Gabarap/Atf4/Csnk2b	11
mmu00980	Metabolism of xenobiotics by cytochrome P450	9/438	76/9577	0.00757216656687847	0.0481718681595035	0.0383272036755775	Gsta3/Hsd11b1/Gstm5/Gstm2/Gstm1/Mgst1/Gstt1/Gstp1/Cbr2	9
mmu04670	Leukocyte transendothelial migration	12/438	119/9577	0.00811959694367353	0.050272176300209	0.0399982814428701	Cdc42/Actb/Itgb2/Mmp2/Cyba/Thy1/Rhoa/Actg1/Rac2/Ezr/Myl12a/Myl9	12
mmu05133	Pertussis	9/438	77/9577	0.00823858407595399	0.050272176300209	0.0399982814428701	Serping1/C1ra/Itgb2/Rhoa/Calm2/Cfl1/C3/Cd14/C1qc	9
mmu04514	Cell adhesion molecules	16/438	181/9577	0.00871729882158527	0.0521294469530799	0.0414759901827005	Cd2/Selplg/Cd8b1/Itgb2/Sdc2/Tigit/Cd34/Cd8a/Pdcd1/Icos/H2-DMa/Ctla4/H2-DMb1/H2-Ab1/H2-Aa/H2-Eb1	16
mmu01230	Biosynthesis of amino acids	9/438	79/9577	0.00970420350039506	0.0568932715023161	0.0452662536860533	Pgk1/Eno1/Gapdh/Aldoa/Taldo1/Tkt/Pkm/Pgam1/Got1	9
mmu04723	Retrograde endocannabinoid signaling	14/438	153/9577	0.0102708802610576	0.0590575615010815	0.0469882376315593	Ndufb11/Ndufa1/Ndufb5/Gng5/Ndufb6/Gng10/Ndufa4l2/Ndufa13/Ndufa6/Ndufb4/Ndufv3/Ndufa7/Ndufa11/Ndufa2	14
mmu04666	Fc gamma R-mediated phagocytosis	10/438	94/9577	0.0105245832140009	0.0593745354903068	0.0472404330956147	Arpc2/Cdc42/Arpc3/Arpc1b/Arpc4/Lat/Rac2/Cfl1/Gsn/Fcgr3	10
mmu04530	Tight junction	15/438	170/9577	0.0110747296438321	0.0601221448129735	0.0478352569186129	Arpc2/Cdc42/Arpc3/Actb/Arpc1b/Arpc4/Myl6/Rhoa/Actg1/Tuba1b/Tuba1a/Tuba1c/Ezr/Myl12a/Myl9	15
mmu00983	Drug metabolism	10/438	95/9577	0.0112993359095838	0.0601221448129735	0.0478352569186129	Gsta3/Hprt/Gstm5/Gstm2/Gstm1/Mgst1/Gstt1/Impdh2/Nme2/Gstp1	10
mmu01524	Platinum drug resistance	9/438	81/9577	0.0113584591738688	0.0601221448129735	0.0478352569186129	Gsta3/Gstm5/Gstm2/Gstm1/Cycs/Mgst1/Gstt1/Gstp1/Cdkn1a	9
mmu03060	Protein export	6/438	42/9577	0.0114614122218712	0.0601221448129735	0.0478352569186129	Srp14/Sec61b/Sec11a/Spcs1/Sec61g/Sec11c	6
mmu04672	Intestinal immune network for IgA production	6/438	43/9577	0.0128208851015571	0.0660938731959582	0.0525865704709965	Icos/H2-DMa/H2-DMb1/H2-Ab1/H2-Aa/H2-Eb1	6
mmu00513	Various types of N-glycan biosynthesis	6/438	44/9577	0.0142895309797127	0.0724164366599002	0.057617020542642	Rpn2/Krtcap2/Ostc/Ddost/Dad1/Hexb	6
mmu05169	Epstein-Barr virus infection	18/438	228/9577	0.0168700011452192	0.0840688390403422	0.0668880747161322	Cd247/Vim/Pdia3/B2m/Cycs/Cd3g/Cd3d/Cd3e/Psmc5/Gadd45g/Myc/Cdkn1a/H2-DMa/Cxcl10/H2-DMb1/H2-Ab1/H2-Aa/H2-Eb1	18
mmu05142	Chagas disease	10/438	103/9577	0.0191410008455635	0.0938222828331718	0.0746482517877022	Cd247/Cd3g/Cd3d/Cd3e/C3/Ccl2/Ccl3/Ccl5/Ccl12/C1qc	10
mmu05417	Lipid and atherosclerosis	17/438	217/9577	0.0212524358813627	0.101439700002789	0.0807089322324603	Lbp/Cdc42/Cxcl1/Cycs/Hsp90b1/Cyba/Hspa8/Rhoa/Atf4/Hsp90ab1/Calm2/Ccl2/Ccl3/Ccl5/Cd14/Ccl12/Cxcl2	17
mmu04810	Regulation of actin cytoskeleton	18/438	234/9577	0.0213735822748352	0.101439700002789	0.0807089322324603	Arpc2/Tmsb4x/Cdc42/Arpc3/Actb/Arpc1b/Arpc4/Itgb2/Rhoa/Pfn1/Actg1/Rac2/Ezr/Myl12a/Ppp1ca/Cfl1/Myl9/Gsn	18
mmu05150	Staphylococcus aureus infection	11/438	128/9577	0.032336766726765	0.151073332051605	0.120199165793567	Selplg/C1ra/Itgb2/C3/H2-DMa/H2-DMb1/Fcgr3/H2-Ab1/H2-Aa/H2-Eb1/C1qc	11
mmu04820	Cytoskeleton in muscle cells	17/438	232/9577	0.0371989678532553	0.171115252124974	0.13614521028074	Vim/Fhl1/Bgn/Tpm2/Capzb/Eno1/Actb/Sgce/Col6a2/Col6a1/Csrp2/Pdlim2/Actg1/Sdc2/Fbln1/Myl9/Dcn	17
mmu04814	Motor proteins	15/438	198/9577	0.0378527769527499	0.171484550134428	0.136439036544202	Dynlrb1/Tpm2/Capzb/Dynll1/Actb/Myl6/Actg1/Tubb2a/Tuba1b/Tuba1a/Tuba1c/Tubb5/Myl12a/Tubb6/Myl9	15
mmu00510	N-Glycan biosynthesis	6/438	55/9577	0.0386783384943995	0.172609301639186	0.137333927725598	Rpn2/Krtcap2/Dpm3/Ostc/Ddost/Dad1	6
mmu00982	Drug metabolism	7/438	72/9577	0.0457074477687845	0.200978336512743	0.159905312627636	Gsta3/Gstm5/Gstm2/Gstm1/Mgst1/Gstt1/Gstp1	7
mmu05205	Proteoglycans in cancer	15/438	204/9577	0.0471297662873271	0.201172746293681	0.160059991770364	Rps6/Cdc42/Actb/Lum/Cd63/Mmp2/Rhoa/Actg1/Ctsl/Sdc2/Myc/Ezr/Ppp1ca/Cdkn1a/Dcn	15
mmu05235	PD-L1 expression and PD-1 checkpoint pathway in cancer	8/438	88/9577	0.0476167619848981	0.201172746293681	0.160059991770364	Cd247/Lck/Lat/Cd3g/Cd3d/Cd3e/Csnk2b/Pdcd1	8
mmu04650	Natural killer cell mediated cytotoxicity	10/438	120/9577	0.0478731704873266	0.201172746293681	0.160059991770364	Cd247/Cd48/Lck/Hcst/Lat/Itgb2/Rac2/Klrd1/Tyrobp/Fcer1g	10
mmu04060	Cytokine-cytokine receptor interaction	20/438	294/9577	0.0490906345811239	0.201172746293681	0.160059991770364	Il2rg/Ngf/Il11ra1/Tnfrsf18/Cxcl1/Il2rb/Ltb/Cxcr6/Tnfrsf9/Ccl2/Ccl7/Ccl4/Ccl3/Cxcl10/Cxcl14/Ccl5/Ccl12/Ccl6/Pf4/Cxcl2	20
mmu00620	Pyruvate metabolism	5/438	44/9577	0.0491157541118351	0.201172746293681	0.160059991770364	Akr1a1/Aldh2/Ldha/Pkm/Mdh1	5
mmu05204	Chemical carcinogenesis	8/438	90/9577	0.0531429122264407	0.214726091293321	0.170843501609895	Gsta3/Hsd11b1/Gstm5/Gstm2/Gstm1/Mgst1/Gstt1/Gstp1	8
mmu05332	Graft-versus-host disease	6/438	60/9577	0.0553635606674931	0.21903104407754	0.17426867087317	Klrd1/H2-DMa/H2-DMb1/H2-Ab1/H2-Aa/H2-Eb1	6
mmu05164	Influenza A	13/438	174/9577	0.0556734426417827	0.21903104407754	0.17426867087317	Slc25a5/Actb/Cycs/Actg1/H2-DMa/Ccl2/Cxcl10/H2-DMb1/Ccl5/Ccl12/H2-Ab1/H2-Aa/H2-Eb1	13
mmu05225	Hepatocellular carcinoma	13/438	175/9577	0.0577652207088219	0.224309103791399	0.178468077651316	Gsta3/Gstm5/Gstm2/Gstm1/Actb/Mgst1/Gstt1/Hmox1/Actg1/Gadd45g/Myc/Gstp1/Cdkn1a	13
mmu04520	Adherens junction	8/438	92/9577	0.0590647988989318	0.226415062445905	0.180143651162734	Cdc42/Actb/Rhoa/Actg1/Rac2/Csnk2b/Myl12a/Myl9	8
mmu04657	IL-17 signaling pathway	8/438	93/9577	0.0621757725896405	0.235323493725348	0.187231507065406	Cxcl1/Hsp90b1/Hsp90ab1/Ccl2/Ccl7/Cxcl10/Ccl12/Cxcl2	8
mmu05321	Inflammatory bowel disease	6/438	62/9577	0.0630849868140708	0.23578013821759	0.187594829210263	Il2rg/H2-DMa/H2-DMb1/H2-Ab1/H2-Aa/H2-Eb1	6
mmu00030	Pentose phosphate pathway	4/438	34/9577	0.067871322444589	0.250537350752248	0.199336177680014	Gpi1/Aldoa/Taldo1/Tkt	4
mmu04621	NOD-like receptor signaling pathway	15/438	216/9577	0.0702504292612669	0.256157053038034	0.203807407099439	Txn1/Cxcl1/Map1lc3b/Cyba/Vdac2/Ctsb/Rhoa/Gabarap/Txn2/Gpsm3/Hsp90ab1/Ccl2/Ccl5/Ccl12/Cxcl2	15
mmu04066	HIF-1 signaling pathway	9/438	117/9577	0.087225607830416	0.314222370377041	0.250006180972404	Timp1/Pgk1/Rps6/Eno1/Gapdh/Ldha/Aldoa/Hmox1/Cdkn1a	9
mmu04668	TNF signaling pathway	9/438	118/9577	0.0908351626684921	0.323329924260466	0.257252465702747	Cxcl1/Junb/Ifi47/Atf4/Ccl2/Cxcl10/Ccl5/Ccl12/Cxcl2	9
mmu04978	Mineral absorption	5/438	55/9577	0.105560211193078	0.37132356643212	0.295437866620874	Ftl1/Hmox1/Mt2/Mt1/Fth1	5
mmu05168	Herpes simplex virus 1 infection	14/438	213/9577	0.109814303332891	0.381796240657377	0.30377028828927	Pdia3/B2m/Cycs/Ppp1ca/C3/H2-DMa/Ccl2/H2-DMb1/Ccl5/Ccl12/Cd74/H2-Ab1/H2-Aa/H2-Eb1	14
mmu05163	Human cytomegalovirus infection	16/438	254/9577	0.121003947219962	0.414137313397413	0.329501963836702	Pdia3/B2m/Gng5/Gng10/Cycs/Rhoa/Myc/Rac2/Atf4/Calm2/Cdkn1a/Ccl2/Ccl4/Ccl3/Ccl5/Ccl12	16
mmu04918	Thyroid hormone synthesis	6/438	74/9577	0.121886567153754	0.414137313397413	0.329501963836702	Gpx7/Hsp90b1/Gpx1/Gpx3/Gpx8/Atf4	6
mmu04966	Collecting duct acid secretion	3/438	27/9577	0.123827888986111	0.41600605400952	0.330988798472634	Atp6v1f/Atp6v0c/Atp6v0e	3
mmu05320	Autoimmune thyroid disease	6/438	76/9577	0.133665525818536	0.444066580219357	0.353314723216246	H2-DMa/Ctla4/H2-DMb1/H2-Ab1/H2-Aa/H2-Eb1	6
mmu05330	Allograft rejection	5/438	60/9577	0.138561892872875	0.455274790868017	0.36223236309161	H2-DMa/H2-DMb1/H2-Ab1/H2-Aa/H2-Eb1	5
mmu05167	Kaposi sarcoma-associated herpesvirus infection	14/438	223/9577	0.142768941412296	0.463999059589961	0.369173692896783	Gng5/Gng10/Cxcl1/Ubc/Cycs/Uba52/Map1lc3b/Rps27a/Ubb/Myc/Calm2/Cdkn1a/C3/Cxcl2	14
mmu04613	Neutrophil extracellular trap formation	13/438	209/9577	0.161238509026239	0.518390475256403	0.41244938358721	H3f3a/Slc25a5/H2afz/Selplg/Actb/Itgb2/Cyba/Vdac2/H3f3b/Actg1/Rac2/C3/Fcgr3	13
mmu01232	Nucleotide metabolism	6/438	84/9577	0.185714161116367	0.590729086955254	0.470004483900325	Entpd2/Hprt/Aprt/Pnp/Impdh2/Nme2	6
mmu04940	Type I diabetes mellitus	5/438	67/9577	0.191208506264059	0.601803614452142	0.478815760838529	H2-DMa/H2-DMb1/H2-Ab1/H2-Aa/H2-Eb1	5
mmu04540	Gap junction	6/438	86/9577	0.199826192308635	0.622375328127936	0.495183327431486	Tubb2a/Tuba1b/Tuba1a/Tuba1c/Tubb5/Tubb6	6
mmu05210	Colorectal cancer	6/438	88/9577	0.214319069453357	0.660633007902617	0.525622460080942	Cycs/Rhoa/Gadd45g/Myc/Rac2/Cdkn1a	6
mmu05162	Measles	9/438	145/9577	0.218962838115505	0.661466519528459	0.526285630746107	Il2rg/Cycs/Hspa8/Cd3g/Cd3d/Cd3e/Eif3h/Il2rb/Csnk2b	9
mmu04611	Platelet activation	8/438	126/9577	0.21901399810474	0.661466519528459	0.526285630746107	Actb/Vamp8/Rhoa/Actg1/Myl12a/Ppp1ca/Fcgr3/Fcer1g	8
mmu05145	Toxoplasmosis	7/438	109/9577	0.231205224330929	0.686731443639903	0.546387277812421	Cycs/Hspa8/H2-DMa/H2-DMb1/H2-Ab1/H2-Aa/H2-Eb1	7
mmu00330	Arginine and proline metabolism	4/438	54/9577	0.232893546123594	0.686731443639903	0.546387277812421	Aldh2/Oat/Ckb/Got1	4
mmu04140	Autophagy	10/438	167/9577	0.234269589469131	0.686731443639903	0.546387277812421	Ubc/Vamp8/Ctsd/Uba52/Map1lc3b/Ctsb/Rps27a/Ubb/Gabarap/Ctsl	10
mmu05216	Thyroid cancer	3/438	37/9577	0.238550684488466	0.692491792835449	0.550970410775608	Gadd45g/Myc/Cdkn1a	3
mmu00360	Phenylalanine metabolism	2/438	21/9577	0.249236680938025	0.716555457696821	0.570116294453376	Mif/Got1	2
mmu04115	p53 signaling pathway	5/438	75/9577	0.258403520629303	0.73272496679507	0.582981314894159	Cd82/Cycs/Shisa5/Gadd45g/Cdkn1a	5
mmu04610	Complement and coagulation cascades	6/438	94/9577	0.259762028362132	0.73272496679507	0.582981314894159	Serpine2/Serping1/C1ra/Itgb2/C3/C1qc	6
mmu00520	Amino sugar and nucleotide sugar metabolism	3/438	39/9577	0.263433419033201	0.73613637655072	0.585695550432891	Uap1/Gpi1/Hexb	3
mmu04921	Oxytocin signaling pathway	9/438	154/9577	0.272460543501209	0.75032063416391	0.59698103615928	Actb/Eef2/Myl6/Rhoa/Actg1/Calm2/Ppp1ca/Cdkn1a/Myl9	9
mmu04015	Rap1 signaling pathway	12/438	214/9577	0.274468791851277	0.75032063416391	0.59698103615928	Ngf/Cdc42/Actb/Lat/Itgb2/Rhoa/Pfn1/Actg1/Pgf/Rac2/Calm2/Skap1	12
mmu04721	Synaptic vesicle cycle	5/438	77/9577	0.276037691498428	0.75032063416391	0.59698103615928	Clta/Atp6v1f/Ap2m1/Atp6v0c/Atp6v0e	5
mmu05219	Bladder cancer	3/438	41/9577	0.288615543720784	0.777441870022653	0.618559629027001	Mmp2/Myc/Cdkn1a	3
mmu05170	Human immunodeficiency virus 1 infection	13/438	241/9577	0.309684433184225	0.826746835018602	0.657788363718373	Cd247/Pdia3/B2m/Gng5/Gng10/Cycs/Cd3g/Cd3d/Cd3e/Skp1a/Rac2/Calm2/Cfl1	13
mmu00740	Riboflavin metabolism	1/438	8/9577	0.312468449040708	0.826797046576742	0.657828313769913	Acp5	1
mmu04722	Neurotrophin signaling pathway	7/438	121/9577	0.316997985923282	0.830275361279373	0.660595781197459	Maged1/Ngf/Cdc42/Arhgdib/Rhoa/Atf4/Calm2	7
mmu04510	Focal adhesion	11/438	202/9577	0.319336677415143	0.830275361279373	0.660595781197459	Cdc42/Actb/Col6a2/Col6a1/Rhoa/Actg1/Pgf/Rac2/Myl12a/Ppp1ca/Myl9	11
mmu03040	Spliceosome	14/438	265/9577	0.327487064782073	0.844126141119309	0.671615940478661	Snrpe/Snrpb/Magoh/Snrpg/Snrpd2/Sf3b5/Snrpd3/Snrpf/Lsm4/Hspa8/Hnrnpk/Hnrnpa1/U2af1/Snrpd1	14
mmu04620	Toll-like receptor signaling pathway	6/438	104/9577	0.340057527025711	0.86903590239904	0.691435007717596	Lbp/Ccl4/Ccl3/Cxcl10/Ccl5/Cd14	6
mmu00400	Phenylalanine, tyrosine and tryptophan biosynthesis	1/438	9/9577	0.343938698734529	0.871505685776476	0.693400052756499	Got1	1
mmu04144	Endocytosis	14/438	270/9577	0.352904803534968	0.88671038871391	0.705497440061059	Arpc2/Il2rg/Clta/Cdc42/Capzb/Arpc3/Arpc1b/Arpc4/Hspa8/Rhoa/Arf1/Il2rb/Ap2m1/Folr2	14
mmu04664	Fc epsilon RI signaling pathway	4/438	66/9577	0.356943647115007	0.889384587394892	0.707625124982382	Lat/Rac2/Alox5ap/Fcer1g	4
mmu00860	Porphyrin metabolism	3/438	47/9577	0.364700406254687	0.901201830331831	0.717027332001386	Ftl1/Hmox1/Fth1	3
mmu05146	Amoebiasis	6/438	108/9577	0.373000897818649	0.914157938096526	0.72733565924948	Prdx1/Cxcl1/Itgb2/Serpinb6a/Cd14/Cxcl2	6
mmu05230	Central carbon metabolism in cancer	4/438	69/9577	0.388476541991093	0.939252789586664	0.747301990658638	Ldha/Pkm/Myc/Pgam1	4
mmu04350	TGF-beta signaling pathway	6/438	110/9577	0.389522896015874	0.939252789586664	0.747301990658638	Emp3/Rhoa/Skp1a/Id2/Myc/Dcn	6
mmu05221	Acute myeloid leukemia	4/438	70/9577	0.39894939340758	0.947930466878868	0.754206250711579	Bcl2a1d/Bcl2a1b/Myc/Cd14	4
mmu04979	Cholesterol metabolism	3/438	50/9577	0.402370235660502	0.947930466878868	0.754206250711579	Vdac2/Npc2/Tspo	3
mmu00920	Sulfur metabolism	1/438	11/9577	0.402632673222797	0.947930466878868	0.754206250711579	Selenbp1	1
mmu00230	Purine metabolism	7/438	134/9577	0.414869933483391	0.961044077693354	0.764639892831184	Entpd2/Hprt/Paics/Aprt/Pnp/Impdh2/Nme2	7
mmu04915	Estrogen signaling pathway	7/438	134/9577	0.414869933483391	0.961044077693354	0.764639892831184	Ctsd/Hsp90b1/Mmp2/Hspa8/Atf4/Hsp90ab1/Calm2	7
mmu00053	Ascorbate and aldarate metabolism	2/438	31/9577	0.417845251171023	0.961044077693354	0.764639892831184	Akr1a1/Aldh2	2
mmu00130	Ubiquinone and other terpenoid-quinone biosynthesis	1/438	12/9577	0.429984428306261	0.981414840179938	0.780847575710847	Vkorc1	1
mmu00020	Citrate cycle (TCA cycle)	2/438	32/9577	0.433795122531776	0.982611679068189	0.781799822106709	Sdhb/Mdh1	2
mmu04971	Gastric acid secretion	4/438	75/9577	0.450728507111407	0.994067557512753	0.790914515042712	Actb/Actg1/Ezr/Calm2	4
mmu03013	Nucleocytoplasmic transport	6/438	118/9577	0.455272298386676	0.994067557512753	0.790914515042712	Sumo1/Magoh/Ran/Sec13/Eef1a1/Sumo2	6
mmu03264	Virion	1/438	13/9577	0.456086552760192	0.994067557512753	0.790914515042712	Mxra8	1
mmu05202	Transcriptional misregulation in cancer	11/438	226/9577	0.460328058201258	0.994067557512753	0.790914515042712	H3f3a/Nupr1/Bcl2a1d/Bcl2a1b/H3f3b/Gadd45g/Id2/Myc/Il2rb/Cdkn1a/Cd14	11
mmu05212	Pancreatic cancer	4/438	76/9577	0.460925208258649	0.994067557512753	0.790914515042712	Cdc42/Gadd45g/Rac2/Cdkn1a	4
mmu00270	Cysteine and methionine metabolism	3/438	55/9577	0.463564214689665	0.994067557512753	0.790914515042712	Ldha/Mdh1/Got1	3
mmu04710	Circadian rhythm	2/438	34/9577	0.464970547829054	0.994067557512753	0.790914515042712	Bhlhe40/Skp1a	2
mmu04936	Alcoholic liver disease	7/438	141/9577	0.467496742819293	0.994067557512753	0.790914515042712	Lbp/Cxcl1/Aldh2/C3/Cd14/Cxcl2/C1qc	7
mmu05144	Malaria	4/438	77/9577	0.471056031094825	0.994067557512753	0.790914515042712	Itgb2/Sdc2/Ccl2/Ccl12	4
mmu05203	Viral carcinogenesis	11/438	228/9577	0.472098973802043	0.994067557512753	0.790914515042712	Gtf2b/Cdc42/Pkm/Rhoa/Hnrnpk/Ywhaz/Atf4/Ranbp1/Cdkn1a/C3/Gsn	11
mmu05215	Prostate cancer	5/438	100/9577	0.484836066646036	0.999998465805895	0.79563335072041	Hsp90b1/Atf4/Hsp90ab1/Gstp1/Cdkn1a	5
mmu00040	Pentose and glucuronate interconversions	2/438	36/9577	0.495110185204526	0.999998465805895	0.79563335072041	Akr1a1/Akr1b3	2
mmu00051	Fructose and mannose metabolism	2/438	36/9577	0.495110185204526	0.999998465805895	0.79563335072041	Akr1b3/Aldoa	2
mmu04370	VEGF signaling pathway	3/438	58/9577	0.498950555329792	0.999998465805895	0.79563335072041	Sh2d2a/Cdc42/Rac2	3
mmu05213	Endometrial cancer	3/438	58/9577	0.498950555329792	0.999998465805895	0.79563335072041	Gadd45g/Myc/Cdkn1a	3
mmu00604	Glycosphingolipid biosynthesis	1/438	15/9577	0.504767189190052	0.999998465805895	0.79563335072041	Hexb	1
mmu04922	Glucagon signaling pathway	5/438	104/9577	0.519753731673781	0.999998465805895	0.79563335072041	Ldha/Pkm/Atf4/Calm2/Pgam1	5
mmu04623	Cytosolic DNA-sensing pathway	4/438	82/9577	0.520555872693626	0.999998465805895	0.79563335072041	Polr1d/Ccl4/Cxcl10/Ccl5	4
mmu01250	Biosynthesis of nucleotide sugars	2/438	38/9577	0.524149876000694	0.999998465805895	0.79563335072041	Uap1/Gpi1	2
mmu00603	Glycosphingolipid biosynthesis	1/438	17/9577	0.549099928342778	0.999998465805895	0.79563335072041	Hexb	1
mmu04980	Cobalamin transport and metabolism	1/438	17/9577	0.549099928342778	0.999998465805895	0.79563335072041	Prdx1	1
mmu00350	Tyrosine metabolism	2/438	40/9577	0.552045141087018	0.999998465805895	0.79563335072041	Mif/Got1	2
mmu00561	Glycerolipid metabolism	3/438	63/9577	0.555156392554843	0.999998465805895	0.79563335072041	Akr1a1/Aldh2/Akr1b3	3
mmu00511	Other glycan degradation	1/438	18/9577	0.569758320747157	0.999998465805895	0.79563335072041	Hexb	1
mmu04390	Hippo signaling pathway	7/438	158/9577	0.588988485202468	0.999998465805895	0.79563335072041	Actb/Itgb2/Actg1/Id2/Ywhaz/Myc/Ppp1ca	7
mmu00760	Nicotinate and nicotinamide metabolism	2/438	43/9577	0.591685358967084	0.999998465805895	0.79563335072041	Pnp/Nnmt	2
mmu04380	Osteoclast differentiation	6/438	136/9577	0.594711317108252	0.999998465805895	0.79563335072041	Lck/Junb/Cyba/Acp5/Fcgr3/Tyrobp	6
mmu04912	GnRH signaling pathway	4/438	90/9577	0.59482086008598	0.999998465805895	0.79563335072041	Cdc42/Mmp2/Atf4/Calm2	4
mmu04720	Long-term potentiation	3/438	67/9577	0.597311006154473	0.999998465805895	0.79563335072041	Atf4/Calm2/Ppp1ca	3
mmu05207	Chemical carcinogenesis	10/438	228/9577	0.60030534289517	0.999998465805895	0.79563335072041	Gsta3/Gstm5/Gstm2/Gstm1/Mgst1/Gstt1/Hsp90b1/Myc/Atf4/Hsp90ab1	10
mmu04962	Vasopressin-regulated water reabsorption	2/438	44/9577	0.604305299935847	0.999998465805895	0.79563335072041	Dynll1/Arhgdib	2
mmu04151	PI3K-Akt signaling pathway	16/438	367/9577	0.615918722116153	0.999998465805895	0.79563335072041	Il2rg/Ngf/Gng5/Gng10/Rps6/Col6a2/Col6a1/Hsp90b1/Pgf/Ywhaz/Myc/Il2rb/Atf4/Nr4a1/Hsp90ab1/Cdkn1a	16
mmu05031	Amphetamine addiction	3/438	69/9577	0.617386590882942	0.999998465805895	0.79563335072041	Atf4/Calm2/Ppp1ca	3
mmu00220	Arginine biosynthesis	1/438	21/9577	0.626237336543858	0.999998465805895	0.79563335072041	Got1	1
mmu00531	Glycosaminoglycan degradation	1/438	21/9577	0.626237336543858	0.999998465805895	0.79563335072041	Hexb	1
mmu00532	Glycosaminoglycan biosynthesis	1/438	21/9577	0.626237336543858	0.999998465805895	0.79563335072041	Chst12	1
mmu00770	Pantothenate and CoA biosynthesis	1/438	21/9577	0.626237336543858	0.999998465805895	0.79563335072041	Aldh2	1
mmu05222	Small cell lung cancer	4/438	94/9577	0.629289355457654	0.999998465805895	0.79563335072041	Cycs/Gadd45g/Myc/Cdkn1a	4
mmu04964	Proximal tubule bicarbonate reclamation	1/438	22/9577	0.6433687771669	0.999998465805895	0.79563335072041	Mdh1	1
mmu04014	Ras signaling pathway	10/438	236/9577	0.643898749266265	0.999998465805895	0.79563335072041	Ngf/Gng5/Gng10/Cdc42/Lat/Rhoa/Pgf/Rac2/Pla1a/Calm2	10
mmu04270	Vascular smooth muscle contraction	6/438	144/9577	0.650302740202753	0.999998465805895	0.79563335072041	Myl6/Rhoa/Calm2/Ppp1ca/Adm/Myl9	6
mmu03430	Mismatch repair	1/438	23/9577	0.659716707632719	0.999998465805895	0.79563335072041	Rpa2	1
mmu05214	Glioma	3/438	75/9577	0.673461965274844	0.999998465805895	0.79563335072041	Gadd45g/Calm2/Cdkn1a	3
mmu05410	Hypertrophic cardiomyopathy	4/438	100/9577	0.677355734287254	0.999998465805895	0.79563335072041	Tpm2/Actb/Sgce/Actg1	4
mmu04022	cGMP-PKG signaling pathway	7/438	172/9577	0.677678418445469	0.999998465805895	0.79563335072041	Slc25a5/Vdac2/Rhoa/Atf4/Calm2/Ppp1ca/Myl9	7
mmu05220	Chronic myeloid leukemia	3/438	76/9577	0.682196352549482	0.999998465805895	0.79563335072041	Gadd45g/Myc/Cdkn1a	3
mmu03008	Ribosome biogenesis in eukaryotes	5/438	125/9577	0.682784005170306	0.999998465805895	0.79563335072041	Nop10/Ran/Fbl/Rexo2/Csnk2b	5
mmu04933	AGE-RAGE signaling pathway in diabetic complications	4/438	101/9577	0.684931124535286	0.999998465805895	0.79563335072041	Cdc42/Mmp2/Ccl2/Ccl12	4
mmu04071	Sphingolipid signaling pathway	5/438	126/9577	0.689541489462408	0.999998465805895	0.79563335072041	Degs1/Ctsd/Rhoa/Rac2/Fcer1g	5
mmu03272	Virion	2/438	52/9577	0.69469257855095	0.999998465805895	0.79563335072041	Cd9/Cd63	2
mmu05414	Dilated cardiomyopathy	4/438	103/9577	0.699704734201536	0.999998465805895	0.79563335072041	Tpm2/Actb/Sgce/Actg1	4
mmu00340	Histidine metabolism	1/438	26/9577	0.704408928787762	0.999998465805895	0.79563335072041	Aldh2	1
mmu00790	Folate biosynthesis	1/438	26/9577	0.704408928787762	0.999998465805895	0.79563335072041	Akr1b3	1
mmu04217	Necroptosis	7/438	177/9577	0.70626676840384	0.999998465805895	0.79563335072041	Slc25a5/H2afz/Ftl1/Vdac2/Ppia/Hsp90ab1/Fth1	7
mmu04120	Ubiquitin mediated proteolysis	6/438	154/9577	0.71287929229125	0.999998465805895	0.79563335072041	Ubc/Ube2n/Uba52/Rps27a/Skp1a/Ubb	6
mmu04744	Phototransduction	1/438	27/9577	0.717964461108038	0.999998465805895	0.79563335072041	Calm2	1
mmu04981	Folate transport and metabolism	1/438	27/9577	0.717964461108038	0.999998465805895	0.79563335072041	Folr2	1
mmu00600	Sphingolipid metabolism	2/438	55/9577	0.723909525634181	0.999998465805895	0.79563335072041	Degs1/Hexb	2
mmu04150	mTOR signaling pathway	6/438	158/9577	0.735647104153045	0.999998465805895	0.79563335072041	Lamtor2/Rps6/Atp6v1f/Sec13/Rhoa/Slc3a2	6
mmu05034	Alcoholism	8/438	207/9577	0.736759149538091	0.999998465805895	0.79563335072041	H3f3a/H2afz/Gng5/Gng10/H3f3b/Atf4/Calm2/Ppp1ca	8
mmu04218	Cellular senescence	7/438	183/9577	0.738294871157193	0.999998465805895	0.79563335072041	Slc25a5/Vdac2/Gadd45g/Myc/Calm2/Ppp1ca/Cdkn1a	7
mmu00280	Valine, leucine and isoleucine degradation	2/438	57/9577	0.742049622523656	0.999998465805895	0.79563335072041	Hsd17b10/Aldh2	2
mmu01523	Antifolate resistance	1/438	29/9577	0.743242978293557	0.999998465805895	0.79563335072041	Folr2	1
mmu04728	Dopaminergic synapse	5/438	136/9577	0.751692200790099	0.999998465805895	0.79563335072041	Gng5/Gng10/Atf4/Calm2/Ppp1ca	5
mmu00062	Fatty acid elongation	1/438	30/9577	0.755021316742176	0.999998465805895	0.79563335072041	Tecr	1
mmu04625	C-type lectin receptor signaling pathway	4/438	112/9577	0.759988665259472	0.999998465805895	0.79563335072041	Lsp1/Rhoa/Calm2/Fcer1g	4
mmu05412	Arrhythmogenic right ventricular cardiomyopathy	3/438	86/9577	0.76007473355444	0.999998465805895	0.79563335072041	Actb/Sgce/Actg1	3
mmu00640	Propanoate metabolism	1/438	31/9577	0.766260518927882	0.999998465805895	0.79563335072041	Ldha	1
mmu03083	Polycomb repressive complex	3/438	87/9577	0.766942989662657	0.999998465805895	0.79563335072041	Rbbp7/Skp1a/Csnk2b	3
mmu04970	Salivary secretion	3/438	87/9577	0.766942989662657	0.999998465805895	0.79563335072041	Cst3/Calm2/Lyz2	3
mmu04371	Apelin signaling pathway	5/438	139/9577	0.768420942854431	0.999998465805895	0.79563335072041	Gng5/Gng10/Rps6/Map1lc3b/Calm2	5
mmu04961	Endocrine and other factor-regulated calcium reabsorption	2/438	61/9577	0.775283620582398	0.999998465805895	0.79563335072041	Clta/Ap2m1	2
mmu00052	Galactose metabolism	1/438	32/9577	0.776985209134208	0.999998465805895	0.79563335072041	Akr1b3	1
mmu00410	beta-Alanine metabolism	1/438	32/9577	0.776985209134208	0.999998465805895	0.79563335072041	Aldh2	1
mmu00630	Glyoxylate and dicarboxylate metabolism	1/438	32/9577	0.776985209134208	0.999998465805895	0.79563335072041	Mdh1	1
mmu03020	RNA polymerase	1/438	32/9577	0.776985209134208	0.999998465805895	0.79563335072041	Polr1d	1
mmu04136	Autophagy	1/438	32/9577	0.776985209134208	0.999998465805895	0.79563335072041	Gabarap	1
mmu04215	Apoptosis	1/438	32/9577	0.776985209134208	0.999998465805895	0.79563335072041	Cycs	1
mmu00590	Arachidonic acid metabolism	3/438	89/9577	0.780199593646671	0.999998465805895	0.79563335072041	Ptgis/Gpx4/Cbr2	3
mmu05160	Hepatitis C	6/438	167/9577	0.782107820258382	0.999998465805895	0.79563335072041	Cycs/Ywhaz/Eif3e/Myc/Cdkn1a/Cxcl10	6
mmu04928	Parathyroid hormone synthesis, secretion and action	4/438	116/9577	0.783594515759982	0.999998465805895	0.79563335072041	Naca/Rhoa/Atf4/Cdkn1a	4
mmu04727	GABAergic synapse	3/438	90/9577	0.786591963769454	0.999998465805895	0.79563335072041	Gng5/Gng10/Gabarap	3
mmu04130	SNARE interactions in vesicular transport	1/438	33/9577	0.787218889427473	0.999998465805895	0.79563335072041	Vamp8	1
mmu03250	Viral life cycle	2/438	63/9577	0.790455715827897	0.999998465805895	0.79563335072041	Ran/Ppia	2
mmu05217	Basal cell carcinoma	2/438	63/9577	0.790455715827897	0.999998465805895	0.79563335072041	Gadd45g/Cdkn1a	2
mmu01040	Biosynthesis of unsaturated fatty acids	1/438	34/9577	0.796983990688031	0.999998465805895	0.79563335072041	Tecr	1
mmu01210	2-Oxocarboxylic acid metabolism	1/438	34/9577	0.796983990688031	0.999998465805895	0.79563335072041	Got1	1
mmu04630	JAK-STAT signaling pathway	6/438	171/9577	0.800672812643588	0.999998465805895	0.79563335072041	Fhl1/Il2rg/Il11ra1/Myc/Il2rb/Cdkn1a	6
mmu00500	Starch and sucrose metabolism	1/438	35/9577	0.806301921326053	0.999998465805895	0.79563335072041	Gpi1	1
mmu04010	MAPK signaling pathway	11/438	299/9577	0.812156362256578	0.999998465805895	0.79563335072041	Ngf/Cdc42/Hspa8/Gadd45g/Pgf/Myc/Rac2/Atf4/Nr4a1/Dusp1/Cd14	11
mmu03030	DNA replication	1/438	36/9577	0.815193113786668	0.999998465805895	0.79563335072041	Rpa2	1
mmu04310	Wnt signaling pathway	6/438	175/9577	0.817994196702542	0.999998465805895	0.79563335072041	Rhoa/Skp1a/Serpinf1/Myc/Rac2/Csnk2b	6
mmu04114	Oocyte meiosis	4/438	123/9577	0.820427841861882	0.999998465805895	0.79563335072041	Skp1a/Ywhaz/Calm2/Ppp1ca	4
mmu05211	Renal cell carcinoma	2/438	70/9577	0.836664804382285	0.999998465805895	0.79563335072041	Cdc42/Cdkn1a	2
mmu04713	Circadian entrainment	3/438	99/9577	0.837443582975027	0.999998465805895	0.79563335072041	Gng5/Gng10/Calm2	3
mmu00250	Alanine, aspartate and glutamate metabolism	1/438	39/9577	0.839496865352666	0.999998465805895	0.79563335072041	Got1	1
mmu04360	Axon guidance	6/438	181/9577	0.841728266872298	0.999998465805895	0.79563335072041	Cdc42/Rhoa/Rac2/Myl12a/Cfl1/Myl9	6
mmu00260	Glycine, serine and threonine metabolism	1/438	40/9577	0.846867422385119	0.999998465805895	0.79563335072041	Pgam1	1
mmu04261	Adrenergic signaling in cardiomyocytes	5/438	156/9577	0.847380675307224	0.999998465805895	0.79563335072041	Tpm2/Atf4/Calm2/Crem/Ppp1ca	5
mmu04927	Cortisol synthesis and secretion	2/438	72/9577	0.848065844539708	0.999998465805895	0.79563335072041	Atf4/Nr4a1	2
mmu05218	Melanoma	2/438	72/9577	0.848065844539708	0.999998465805895	0.79563335072041	Gadd45g/Cdkn1a	2
mmu05223	Non-small cell lung cancer	2/438	72/9577	0.848065844539708	0.999998465805895	0.79563335072041	Gadd45g/Cdkn1a	2
mmu04110	Cell cycle	5/438	157/9577	0.851239322866364	0.999998465805895	0.79563335072041	Skp1a/Gadd45g/Ywhaz/Myc/Cdkn1a	5
mmu04926	Relaxin signaling pathway	4/438	130/9577	0.851944617432377	0.999998465805895	0.79563335072041	Gng5/Gng10/Mmp2/Atf4	4
mmu03440	Homologous recombination	1/438	42/9577	0.860610787216754	0.999998465805895	0.79563335072041	Rpa2	1
mmu04925	Aldosterone synthesis and secretion	3/438	104/9577	0.860915765887697	0.999998465805895	0.79563335072041	Atf4/Nr4a1/Calm2	3
mmu04924	Renin secretion	2/438	76/9577	0.868724141491401	0.999998465805895	0.79563335072041	Ctsb/Calm2	2
mmu03022	Basal transcription factors	1/438	44/9577	0.873123272991274	0.999998465805895	0.79563335072041	Gtf2b	1
mmu03082	ATP-dependent chromatin remodeling	4/438	136/9577	0.875111049432578	0.999998465805895	0.79563335072041	Rbbp7/H2afz/Actb/Actg1	4
mmu05161	Hepatitis B	5/438	164/9577	0.876039323444536	0.999998465805895	0.79563335072041	Cycs/Ywhaz/Myc/Atf4/Cdkn1a	5
mmu04974	Protein digestion and absorption	3/438	108/9577	0.877502318933268	0.999998465805895	0.79563335072041	Col6a2/Col6a1/Slc3a2	3
mmu01521	EGFR tyrosine kinase inhibitor resistance	2/438	80/9577	0.886775966686277	0.999998465805895	0.79563335072041	Rps6/Axl	2
mmu04024	cAMP signaling pathway	7/438	224/9577	0.89293873632123	0.999998465805895	0.79563335072041	Fxyd1/Rhoa/Sox9/Rac2/Calm2/Ppp1ca/Myl9	7
mmu00565	Ether lipid metabolism	1/438	48/9577	0.894885835827513	0.999998465805895	0.79563335072041	Pld3	1
mmu04930	Type II diabetes mellitus	1/438	48/9577	0.894885835827513	0.999998465805895	0.79563335072041	Pkm	1
mmu05030	Cocaine addiction	1/438	48/9577	0.894885835827513	0.999998465805895	0.79563335072041	Atf4	1
mmu04725	Cholinergic synapse	3/438	113/9577	0.895755102316624	0.999998465805895	0.79563335072041	Gng5/Gng10/Atf4	3
mmu03018	RNA degradation	2/438	83/9577	0.898776870946543	0.999998465805895	0.79563335072041	Eno1/Lsm4	2
mmu04012	ErbB signaling pathway	2/438	84/9577	0.902506821762231	0.999998465805895	0.79563335072041	Myc/Cdkn1a	2
mmu00071	Fatty acid degradation	1/438	52/9577	0.912922613415486	0.999998465805895	0.79563335072041	Aldh2	1
mmu00380	Tryptophan metabolism	1/438	52/9577	0.912922613415486	0.999998465805895	0.79563335072041	Aldh2	1
mmu03460	Fanconi anemia pathway	1/438	52/9577	0.912922613415486	0.999998465805895	0.79563335072041	Rpa2	1
mmu04146	Peroxisome	2/438	87/9577	0.912941617245267	0.999998465805895	0.79563335072041	Prdx1/Prdx5	2
mmu04919	Thyroid hormone signaling pathway	3/438	120/9577	0.917209958038159	0.999998465805895	0.79563335072041	Actb/Actg1/Myc	3
mmu03320	PPAR signaling pathway	2/438	89/9577	0.919306950814011	0.999998465805895	0.79563335072041	Dbi/Ubc	2
mmu04512	ECM-receptor interaction	2/438	89/9577	0.919306950814011	0.999998465805895	0.79563335072041	Col6a2/Col6a1	2
mmu01240	Biosynthesis of cofactors	4/438	153/9577	0.924516845075288	0.999998465805895	0.79563335072041	Akr1a1/Aldh2/Vkorc1/Nme2	4
mmu00240	Pyrimidine metabolism	1/438	56/9577	0.927870259216063	0.999998465805895	0.79563335072041	Nme2	1
mmu05032	Morphine addiction	2/438	92/9577	0.928040224153832	0.999998465805895	0.79563335072041	Gng5/Gng10	2
mmu01522	Endocrine resistance	2/438	93/9577	0.930747680664787	0.999998465805895	0.79563335072041	Mmp2/Cdkn1a	2
mmu03420	Nucleotide excision repair	1/438	58/9577	0.934354392815232	0.999998465805895	0.79563335072041	Rpa2	1
mmu04750	Inflammatory mediator regulation of TRP channels	3/438	130/9577	0.940929451707539	0.999998465805895	0.79563335072041	Ngf/Calm2/Ppp1ca	3
mmu04213	Longevity regulating pathway	1/438	61/9577	0.943006396940179	0.999998465805895	0.79563335072041	Hspa8	1
mmu01212	Fatty acid metabolism	1/438	62/9577	0.945629683840158	0.999998465805895	0.79563335072041	Tecr	1
mmu04068	FoxO signaling pathway	3/438	133/9577	0.94671322513503	0.999998465805895	0.79563335072041	Gabarap/Gadd45g/Cdkn1a	3
mmu04330	Notch signaling pathway	1/438	63/9577	0.94813248977584	0.999998465805895	0.79563335072041	Psenen	1
mmu00564	Glycerophospholipid metabolism	2/438	101/9577	0.949189571050988	0.999998465805895	0.79563335072041	Pld3/Pla1a	2
mmu00310	Lysine degradation	1/438	64/9577	0.950520336052714	0.999998465805895	0.79563335072041	Aldh2	1
mmu04726	Serotonergic synapse	3/438	136/9577	0.951967574864973	0.999998465805895	0.79563335072041	Gng5/Gng10/Dusp1	3
mmu03015	mRNA surveillance pathway	2/438	104/9577	0.954815483773942	0.999998465805895	0.79563335072041	Magoh/Ppp1ca	2
mmu04910	Insulin signaling pathway	3/438	140/9577	0.958224462272925	0.999998465805895	0.79563335072041	Rps6/Calm2/Ppp1ca	3
mmu05224	Breast cancer	3/438	147/9577	0.967375312921662	0.999998465805895	0.79563335072041	Gadd45g/Myc/Cdkn1a	3
mmu04622	RIG-I-like receptor signaling pathway	1/438	73/9577	0.967632466734994	0.999998465805895	0.79563335072041	Cxcl10	1
mmu04072	Phospholipase D signaling pathway	3/438	149/9577	0.969620769808624	0.999998465805895	0.79563335072041	Rhoa/Arf1/Fcer1g	3
mmu05226	Gastric cancer	3/438	150/9577	0.970688017809262	0.999998465805895	0.79563335072041	Gadd45g/Myc/Cdkn1a	3
mmu04724	Glutamatergic synapse	2/438	116/9577	0.971910517520909	0.999998465805895	0.79563335072041	Gng5/Gng10	2
mmu04935	Growth hormone synthesis, secretion and action	2/438	117/9577	0.973012276787258	0.999998465805895	0.79563335072041	Junb/Atf4	2
mmu04662	B cell receptor signaling pathway	1/438	84/9577	0.980742928325745	0.999998465805895	0.79563335072041	Rac2	1
mmu04934	Cushing syndrome	3/438	162/9577	0.981017476158818	0.999998465805895	0.79563335072041	Atf4/Nr4a1/Cdkn1a	3
mmu04148	Efferocytosis	3/438	163/9577	0.981700224334718	0.999998465805895	0.79563335072041	Axl/Bsg/C1qc	3
mmu04911	Insulin secretion	1/438	86/9577	0.982479036647826	0.999998465805895	0.79563335072041	Atf4	1
mmu04211	Longevity regulating pathway	1/438	90/9577	0.985496698260823	0.999998465805895	0.79563335072041	Atf4	1
mmu05165	Human papillomavirus infection	9/438	359/9577	0.985770872230983	0.999998465805895	0.79563335072041	Bcap31/Cdc42/Atp6v1f/Col6a2/Col6a1/Pkm/Atp6v0c/Atp6v0e/Cdkn1a	9
mmu04742	Taste transduction	1/438	92/9577	0.986805041102138	0.999998465805895	0.79563335072041	Entpd2	1
mmu05206	MicroRNAs in cancer	7/438	303/9577	0.987214450983657	0.999998465805895	0.79563335072041	Vim/Hmox1/Rhoa/Hnrnpk/Myc/Ezr/Cdkn1a	7
mmu04914	Progesterone-mediated oocyte maturation	1/438	93/9577	0.987414360237326	0.999998465805895	0.79563335072041	Hsp90ab1	1
mmu04070	Phosphatidylinositol signaling system	1/438	96/9577	0.989078966023108	0.999998465805895	0.79563335072041	Calm2	1
mmu04550	Signaling pathways regulating pluripotency of stem cells	2/438	140/9577	0.989403472664956	0.999998465805895	0.79563335072041	Id2/Myc	2
mmu05231	Choline metabolism in cancer	1/438	98/9577	0.990064761251262	0.999998465805895	0.79563335072041	Rac2	1
mmu00140	Steroid hormone biosynthesis	1/438	99/9577	0.990523842860287	0.999998465805895	0.79563335072041	Hsd11b1	1
mmu04916	Melanogenesis	1/438	100/9577	0.99096175769751	0.999998465805895	0.79563335072041	Calm2	1
mmu04931	Insulin resistance	1/438	110/9577	0.994370380492282	0.999998465805895	0.79563335072041	Ppp1ca	1
mmu04972	Pancreatic secretion	1/438	115/9577	0.995557850594712	0.999998465805895	0.79563335072041	Rhoa	1
mmu04152	AMPK signaling pathway	1/438	127/9577	0.997485569017055	0.999998465805895	0.79563335072041	Eef2	1
mmu04020	Calcium signaling pathway	4/438	255/9577	0.997687888180675	0.999998465805895	0.79563335072041	Slc25a5/Ngf/Vdac2/Calm2	4
mmu04081	Hormone signaling	3/438	219/9577	0.997838828892323	0.999998465805895	0.79563335072041	Gng5/Gng10/Rhoa	3
mmu04080	Neuroactive ligand-receptor interaction	3/438	392/9577	0.999998465805895	0.999998465805895	0.79563335072041	Tspo/Adm/C3	3
